# Supplementary material for: Accurate medium-range global weather forecasting with 3D neural networks
Source: Nature. 2023 Jul 5;619(7970):533–8. doi: 10.1038/s41586-023-06185-3 (PMC10356604; doi:10.1038/s41586-023-06185-3)
Supplement: Supplementary file 2 — Source Data Fig. 2 [file 41586_2023_6185_MOESM2_ESM.xlsx]

## Sheet: RMSE of Z500
Forecast time (hours)	Pangu-Weather	Operational IFS	FourCastNet
6	16.6626	27.4305	38.5026
12	29.9689	38.1111	55.615
18	35.2891	39.8787	66.3102
24	45.0917	51.0889	82.353
30	50.823	55.9035	99.4652
36	61.8858	69.3871	116.578
42	70.6913	77.6972	135.829
48	81.4778	92.3418	159.358
54	91.894	103.144	179.679
60	106.07	120.193	204.278
66	119.311	133.764	224.599
72	134.508	152.82	253.476
78	149.873	169.302	278.075
84	168.225	190.549	305.882
90	186.312	209.496	332.62
96	206.3	233.661	368.984
102	226.521	255.331	393.583
108	249.37	281.559	424.599
114	272.156	305.648	453.476
120	296.67	333.738	484.492
126	320.967	359.282	511.23
132	347.347	388.278	540.107
138	372.993	414.525	566.845
144	399.587	443.487	595.722
150	425.333	469.928	619.251
156	452.762	498.939	644.92
162	478.794	525.169	665.241
168	505.726	553.616	689.84

## Sheet: RMSE of T850
Forecast time (hours)	Pangu-Weather	Operational IFS	FourCastNet
6	0.415073	0.713874	0.517
12	0.580766	0.7903	0.688
18	0.636989	0.808382	0.7219
24	0.71701	0.891163	0.8149
30	0.747277	0.914153	0.8867
36	0.835168	1.00092	0.9818
42	0.881869	1.02873	1.0515
48	0.907098	1.11391	1.1571
54	0.959363	1.14723	1.2205
60	1.04657	1.23568	1.3557
66	1.10833	1.27629	1.4339
72	1.13382	1.36782	1.5627
78	1.21123	1.41759	1.6599
84	1.30819	1.51466	1.7971
90	1.38916	1.5743	1.8985
96	1.428	1.6766	2.021
102	1.52821	1.74571	2.1442
108	1.63538	1.85395	2.2782
114	1.73064	1.932	2.3755
120	1.78138	2.04497	2.4828
126	1.89773	2.13077	2.58
132	2.0159	2.24806	2.7107
138	2.12372	2.33938	2.8147
144	2.1878	2.45746	2.9421
150	2.31217	2.54996	3.0494
156	2.43146	2.66589	3.1533
162	2.53818	2.75426	3.2238
168	2.60063	2.86435	3.321

## Sheet: RMSE of T2M
Forecast time (hours)	Pangu-Weather	Operational IFS	FourCastNet
6	0.615621	0.958784	0.721393
12	0.679812	1.01076	0.830846
18	0.748218	0.99396	0.890547
24	0.722847	1.06193	0.950249
30	0.799998	1.06225	0.970149
36	0.869967	1.13305	1.04975
42	0.920694	1.12503	1.10945
48	0.882629	1.19061	1.1393
54	0.956954	1.19815	1.1791
60	1.02759	1.26523	1.26866
66	1.08059	1.27326	1.33831
72	1.0567	1.33731	1.38806
78	1.13612	1.35841	1.43781
84	1.21354	1.4268	1.53731
90	1.27341	1.45113	1.61692
96	1.26974	1.51943	1.67662
102	1.35395	1.55795	1.74627
108	1.43807	1.63222	1.83582
114	1.50334	1.67523	1.93532
120	1.5167	1.75016	1.99502
126	1.6072	1.80146	2.08458
132	1.69723	1.8796	2.17413
138	1.76774	1.93466	2.25373
144	1.79238	2.01113	2.31343
150	1.88341	2.06994	2.36318
156	1.97368	2.14314	2.44279
162	2.04183	2.19693	2.50249
168	2.06804	2.26391	2.54229

## Sheet: RMSE of U10
Forecast time (hours)	Pangu-Weather	Operational IFS	FourCastNet
6	0.47117	0.865638	0.55102
12	0.697899	1.00231	0.755102
18	0.787225	1.03917	0.857143
24	0.909772	1.17281	1
30	0.966369	1.22295	1.14286
36	1.08679	1.3559	1.30612
42	1.16647	1.41807	1.42857
48	1.23273	1.55054	1.59184
54	1.31926	1.62335	1.73469
60	1.44005	1.75609	1.93878
66	1.53783	1.83741	2.08163
72	1.6128	1.97175	2.2449
78	1.72375	2.06395	2.38776
84	1.85174	2.1994	2.57143
90	1.96631	2.29944	2.73469
96	2.05591	2.43549	2.85714
102	2.18423	2.54463	3.04082
108	2.31822	2.68221	3.14286
114	2.44422	2.79507	3.28571
120	2.54438	2.93001	3.40816
126	2.68035	3.04511	3.53061
132	2.81153	3.17745	3.63265
138	2.94046	3.29105	3.7551
144	3.03839	3.41552	3.83673
150	3.17002	3.52405	3.93878
156	3.28657	3.64125	4.04082
162	3.40602	3.74446	4.12245
168	3.4937	3.8502	4.18367

## Sheet: RMSE of V10
Forecast time (hours)	Pangu-Weather	Operational IFS	FourCastNet
6	0.475335	0.888143	0.543624
12	0.718823	1.02346	0.758389
18	0.814184	1.07274	0.892617
24	0.938004	1.20452	1.05369
30	0.999785	1.26264	1.16107
36	1.12105	1.39107	1.32215
42	1.20419	1.45911	1.45638
48	1.26553	1.58733	1.6443
54	1.35293	1.66741	1.80537
60	1.47709	1.79514	1.96644
66	1.57806	1.88371	2.15436
72	1.64958	2.01412	2.28859
78	1.76117	2.11331	2.47651
84	1.89296	2.24364	2.63758
90	2.01384	2.35119	2.79866
96	2.10006	2.48434	2.93289
102	2.23295	2.60256	3.12081
108	2.36856	2.74002	3.20134
114	2.50475	2.86545	3.36242
120	2.60359	3.00367	3.49664
126	2.75034	3.13391	3.63087
132	2.88535	3.26684	3.7651
138	3.02617	3.39241	3.89933
144	3.12341	3.51401	3.97987
150	3.27003	3.63571	4.08725
156	3.39481	3.75446	4.22148
162	3.53087	3.87139	4.30201
168	3.6135	3.97812	4.32886

## Sheet: ACC of Z500
Forecast time (hours)	Pangu-Weather	Operational IFS	FourCastNet
6	0.999867	0.999644	0.99945
12	0.999569	0.999305	0.99945
18	0.999402	0.999243	0.99781
24	0.999023	0.998754	0.99617
30	0.998756	0.998488	0.99508
36	0.998158	0.99769	0.99289
42	0.997592	0.99709	0.99124
48	0.996789	0.995882	0.98796
54	0.995908	0.994839	0.98523
60	0.994553	0.993018	0.98085
66	0.993092	0.99129	0.97538
72	0.991185	0.988642	0.96936
78	0.989036	0.986026	0.96224
84	0.986176	0.982273	0.95404
90	0.983001	0.978485	0.94528
96	0.979071	0.973274	0.93488
102	0.97472	0.968004	0.92503
108	0.969345	0.961069	0.9119
114	0.96341	0.954076	0.89877
120	0.956393	0.94525	0.88673
126	0.948899	0.93638	0.87141
132	0.940183	0.925685	0.85663
138	0.930949	0.915173	0.84077
144	0.920645	0.902848	0.82435
150	0.910078	0.890835	0.80958
156	0.898206	0.876944	0.79371
162	0.886051	0.86353	0.77729
168	0.872695	0.848399	0.76197

## Sheet: ACC of T850
Forecast time (hours)	Pangu-Weather	Operational IFS	FourCastNet
6	0.996555	0.989756	0.99371
12	0.993321	0.987547	0.98999
18	0.99189	0.986888	0.98674
24	0.989776	0.984161	0.98489
30	0.9888	0.983236	0.98187
36	0.986137	0.980041	0.97862
42	0.984421	0.978799	0.9763
48	0.983561	0.975298	0.97328
54	0.981477	0.973644	0.96956
60	0.978159	0.969617	0.96211
66	0.975332	0.967391	0.95769
72	0.974194	0.96278	0.9507
78	0.970405	0.95978	0.94301
84	0.965741	0.954324	0.93578
90	0.961109	0.950355	0.92552
96	0.958786	0.944036	0.91503
102	0.952606	0.938996	0.90383
108	0.946123	0.931531	0.89684
114	0.939267	0.925158	0.88518
120	0.935447	0.916569	0.87375
126	0.926544	0.908796	0.86348
132	0.917753	0.898913	0.85136
138	0.908161	0.889755	0.83665
144	0.902219	0.878896	0.82125
150	0.890664	0.868674	0.80725
156	0.880083	0.857201	0.79839
162	0.868564	0.846534	0.78486
168	0.861354	0.834896	0.76946

## Sheet: ACC of T2M
Forecast time (hours)	Pangu-Weather	Operational IFS	FourCastNet
6	0.993104	0.983155	0.989076
12	0.991706	0.981677	0.987395
18	0.989833	0.981895	0.983193
24	0.990675	0.979818	0.981513
30	0.988408	0.979298	0.981513
36	0.986422	0.97701	0.981513
42	0.98464	0.976836	0.976471
48	0.9861	0.97466	0.972269
54	0.983458	0.973765	0.973109
60	0.981119	0.971406	0.972269
66	0.978894	0.970481	0.964706
72	0.980104	0.968129	0.962185
78	0.976787	0.966494	0.962185
84	0.973773	0.963781	0.958824
90	0.970737	0.96193	0.947899
96	0.971257	0.959034	0.942857
102	0.967081	0.956201	0.942017
108	0.963247	0.95274	0.942017
114	0.959279	0.949514	0.92521
120	0.95893	0.945784	0.920168
126	0.953632	0.941694	0.921849
132	0.948927	0.937501	0.921849
138	0.943728	0.932829	0.903361
144	0.942535	0.928497	0.894958
150	0.936377	0.923076	0.90084
156	0.931133	0.918693	0.9
162	0.925001	0.913377	0.879832
168	0.923299	0.909334	0.872269

## Sheet: ACC of U10
Forecast time (hours)	Pangu-Weather	Operational IFS	FourCastNet
6	0.993626	0.978992	0.990909
12	0.985821	0.971648	0.984848
18	0.982116	0.969626	0.978788
24	0.975779	0.961132	0.969697
30	0.972927	0.957815	0.963636
36	0.965306	0.947893	0.951515
42	0.960403	0.943138	0.942424
48	0.955167	0.931627	0.927273
54	0.949173	0.925261	0.912121
60	0.93864	0.912047	0.893939
66	0.930693	0.903974	0.875758
72	0.922647	0.888791	0.848485
78	0.912606	0.87857	0.833333
84	0.897752	0.861342	0.80303
90	0.885837	0.849027	0.778788
96	0.873226	0.829688	0.748485
102	0.858585	0.814879	0.730303
108	0.83849	0.793228	0.69697
114	0.822345	0.776505	0.672727
120	0.804516	0.753124	0.645455
126	0.785829	0.734585	0.627273
132	0.761245	0.709437	0.593939
138	0.741716	0.689843	0.572727
144	0.720075	0.664279	0.545455
150	0.699302	0.644344	0.524242
156	0.672598	0.618121	0.5
162	0.652345	0.597987	0.475758
168	0.628897	0.572519	0.451515

## Sheet: ACC of V10
Forecast time (hours)	Pangu-Weather	Operational IFS	FourCastNet
6	0.993528	0.977891	0.9875
12	0.984961	0.970299	0.983333
18	0.980907	0.967405	0.975
24	0.974264	0.958655	0.966667
30	0.971078	0.954729	0.958333
36	0.963114	0.944751	0.95
42	0.957915	0.939431	0.9375
48	0.952841	0.92786	0.920833
54	0.94671	0.920755	0.904167
60	0.935549	0.907511	0.883333
66	0.927267	0.898669	0.866667
72	0.919303	0.883376	0.8375
78	0.909118	0.872261	0.8125
84	0.893477	0.855014	0.791667
90	0.880813	0.841664	0.766667
96	0.868319	0.822053	0.7375
102	0.85292	0.805791	0.716667
108	0.832107	0.783301	0.683333
114	0.814392	0.764409	0.654167
120	0.796252	0.739441	0.625
126	0.775537	0.717996	0.6
132	0.749549	0.691563	0.566667
138	0.72789	0.669344	0.55
144	0.705627	0.64281	0.5125
150	0.68186	0.619888	0.491667
156	0.652736	0.592061	0.4625
162	0.629257	0.568882	0.4375
168	0.605882	0.542047	0.420833

[truncated: 10 more sheets: RMSE of Z850, RMSE of T500, RMSE of Q500, RMSE of U500, RMSE of V500, ACC of Z850, ACC of T500, ACC of Q500, ACC of U500, ACC of V500]
