# Supplementary material for: Accurate medium-range global weather forecasting with 3D neural networks
Source: Nature. 2023 Jul 5;619(7970):533–8. doi: 10.1038/s41586-023-06185-3 (PMC10356604; doi:10.1038/s41586-023-06185-3)
Supplement: Supplementary file 3 — Source Data Fig. 4 [file 41586_2023_6185_MOESM3_ESM.xlsx]

## Sheet: panel a
	Track forecast for typhoon Kong-rey
	Pangu-Weather forecast		ECMWF HRES forecast		Ground-Truth
	longitude	latitude	longitude	latitude	longitude	latitude
0	138.85	13.65	138.85	13.65	138.85	13.65
1	138.1	14.4	137.5	14.4	138	14.45
2	137.35	14.9	137.1	14.7	137.25	14.95
3	136.85	15.15	136.6	14.8	136.45	15.4
4	136.1	15.65	135.9	15.8	135.85	15.6
5	135.35	16.15	135.4	16.2	135.2	16.1
6	134.6	16.9	134.6	17	134.4	16.8
7	134.1	17.15	133.8	17.3	133.6	17.25
8	132.85	17.4	133	17.8	132.7	17.625
9	132.1	18.15	132.2	18.7	132.025	18.175
10	131.6	18.9	131.3	19.1	131.225	18.875
11	130.85	19.4	130.4	19.7	130.375	19.525
12	129.85	20.15	129.7	20	129.725	20.1
13	129.1	21.15	129	20.7	129.175	20.825
14	128.85	21.4	128.6	20.9	128.75	21.6
15	128.1	22.15	127.8	21.5	128.1	22.475
16	127.6	23.4	127.4	21.9	127.65	23.225
17	127.1	24.15	126.6	22.5	127.1	24.375
18	126.6	25.4	125.8	23	126.65	25.425
19	126.1	26.15	125.1	23.8	126.075	26.725
20	126.1	27.9	124.9	24.7	125.8	27.95
21	126.1	29.15	124.3	25.3	125.825	29.45
22	126.1	31.15	123.3	26.2	125.975	31.375
23	126.6	32.9	123	27.3	126.575	32.825
24	128.35	34.4	122.4	27.8	128.25	34.775
25	130.6	36.9	122.1	28.4	130.4	37.075
26	133.6	38.65	122.2	28.9	133.407	38.7533

## Sheet: panel b
	Track forecast for typhoon Yutu
	Pangu-Weather forecast		ECMWF HRES forecast		Ground-Truth
	longitude	latitude	longitude	latitude	longitude	latitude
0	149.625	12.1	149.625	12.1	149.625	12.1
1	148.875	13.1	149.1	13	148.9	12.7
2	148.125	13.35	148.1	13.6	148	13.325
3	146.875	14.1	147.3	14.5	147.1	13.975
4	145.875	14.6	146.2	15.1	146.225	14.675
5	144.875	15.1	145.4	15.5	145.25	15.325
6	144.125	15.1	144.4	16	144.15	15.8
7	143.125	15.6	143.5	16.3	143.175	16
8	142.375	16.1	142.7	16.5	142.325	16.275
9	141.375	16.1	141.6	16.6	141.425	16.55
10	140.125	16.1	140.9	16.8	140.325	16.825
11	139.125	16.35	139.7	16.9	139.075	16.975
12	138.125	16.35	138.4	17.2	137.65	17.225
13	136.125	16.6	136.9	17.7	136.175	17.575
14	134.875	17.1	135.3	18.3	134.725	17.725
15	133.125	17.35	133.9	18.5	133.3	17.925
16	132.125	17.35	132.7	18.9	132.15	17.975
17	130.625	17.1	131.5	19.1	131.125	17.975
18	129.875	17.35	130.7	19.4	130.1	17.975
19	128.625	17.35	129.9	19.9	129.05	17.95
20	127.125	17.35	129.1	20	128.05	17.775
21	126.375	17.1	128.8	20.3	127.075	17.475
22	125.875	17.35	128.6	20.7	126.175	17
23	125.125	17.35	128.6	20.9	125.275	16.825
24	124.125	17.35	129.1	21.3	124.2	16.8
25	122.875	17.1	129.6	21.9	123	16.775
26	122.125	17.1	130.5	22.6	121.575	16.725
27	120.375	17.6	131.6	23.2	120.25	16.65
28	119.875	17.6	133	23.8	119.2	16.75
29	119.125	17.6	134.4	24.1	118.65	16.975
30	118.625	17.6	135.5	24.2	118.1	17.45
31	118.125	18.1	136.5	24.8	117.6	18.05
32	117.625	18.35	137.2	24.4	117.275	18.45
33	116.875	18.85	138.05	24.9	116.95	18.9
34	116.625	19.35	138.9	25.4	116.7	19.5
35	116.375	19.85	140.8	26.7	116.575	19.95
36	116.375	20.35	142.7	28	116.525	20.275
37	116.125	20.85	145.1	28	116.525	20.55
38	116.125	21.1	147	28.2	116.3	20.7
39	116.125	21.6	150.3	28.9	116.075	20.7

## Sheet: panel c
	Mean direct position error
	Forecast time (hours)	Pangu-Weather	ECMWF HRES
0	6	41.6055	39.5879
1	12	47.0446	47.2678
2	18	54.415	57.9973
3	24	55.7831	68.6142
4	30	62.663	78.0613
5	36	70.4302	89.484
6	42	81.8257	99.902
7	48	78.2702	111.371
8	54	90.6982	123.245
9	60	103.224	138.176
10	66	115.703	150.028
11	72	120.289	162.28
12	78	128.888	168.224
13	84	139.583	176.221
14	90	152.272	189.94
15	96	155.237	203.188
16	102	158.623	209.576
17	108	171.072	234.552
18	114	181.1	258.456
19	120	195.651	272.1
