# Supplementary material for: Accurate medium-range global weather forecasting with 3D neural networks
Source: Nature. 2023 Jul 5;619(7970):533–8. doi: 10.1038/s41586-023-06185-3 (PMC10356604; doi:10.1038/s41586-023-06185-3)
Supplement: Supplementary file 4 — Source Data Fig. 5 [file 41586_2023_6185_MOESM4_ESM.xlsx]

## Sheet: RMSE of Z500
Forecast time (hours)	Pangu-Weather control forecast	Pangu-Weather ensemble mean
24	45.0707	49.7784
48	81.3355	89.2404
72	134.087	142.701
96	205.462	210.232
120	295.155	288.301
144	397.189	370.831
168	503.112	450.632

## Sheet: RMSE of Q500
Forecast time (hours)	Pangu-Weather control forecast	Pangu-Weather ensemble mean
24	0.332455	0.336108
48	0.427543	0.424127
72	0.506148	0.49093
96	0.581146	0.549306
120	0.654978	0.602548
144	0.724709	0.649785
168	0.789232	0.690891

## Sheet: RMSE of U500
Forecast time (hours)	Pangu-Weather control forecast	Pangu-Weather ensemble mean
24	1.69643	1.76546
48	2.30767	2.36761
72	3.03354	3.00909
96	3.87894	3.6989
120	4.81395	4.41008
144	5.78238	5.11028
168	6.71692	5.74898

## Sheet: RMSE of T2M
Forecast time (hours)	Pangu-Weather control forecast	Pangu-Weather ensemble mean
24	0.722847	0.753526
48	0.882629	0.909173
72	1.0567	1.07255
96	1.26974	1.25691
120	1.5167	1.45386
144	1.79238	1.65393
168	2.06804	1.84456

## Sheet: RMSE of U10
Forecast time (hours)	Pangu-Weather control forecast	Pangu-Weather ensemble mean
24	0.909772	0.94452
48	1.23273	1.25046
72	1.6128	1.58553
96	2.05591	1.95116
120	2.54438	2.31855
144	3.03839	2.6618
168	3.4937	2.95568

## Sheet: CRPS of Z500
Forecast time (hours)	Pangu-Weather control forecast	Pangu-Weather ensemble forecasts
24	32.607	26.928
48	53.993	45.2794
72	83.4818	68.7741
96	122.909	97.5663
120	173.074	131.062
144	232.128	167.109
168	295.267	202.775

## Sheet: CRPS of Q500
Forecast time (hours)	Pangu-Weather control forecast	Pangu-Weather ensemble forecasts
24	0.19118	0.156688
48	0.247678	0.19598
72	0.297297	0.227183
96	0.347279	0.255907
120	0.398399	0.282979
144	0.448519	0.307438
168	0.496019	0.328929

## Sheet: CRPS of U500
Forecast time (hours)	Pangu-Weather control forecast	Pangu-Weather ensemble forecasts
24	1.25472	1.00772
48	1.68375	1.32526
72	2.16129	1.63515
96	2.71695	1.96661
120	3.34368	2.31418
144	4.01417	2.66482
168	4.6858	2.99418

## Sheet: CRPS of T2M
Forecast time (hours)	Pangu-Weather control forecast	Pangu-Weather ensemble forecasts
24	0.455261	0.382604
48	0.562287	0.462285
72	0.669798	0.535926
96	0.792683	0.61508
120	0.932228	0.699382
144	1.0888	0.786425
168	1.25028	0.870389

## Sheet: CRPS of U10
Forecast time (hours)	Pangu-Weather control forecast	Pangu-Weather ensemble forecasts
24	0.637707	0.516385
48	0.828289	0.652289
72	1.04397	0.796384
96	1.30166	0.955898
120	1.5983	1.12205
144	1.91608	1.28492
168	2.2253	1.43012

[truncated: 5 more sheets: Spread-Skill ratio of Z500, Spread-Skill ratio of Q500, Spread-Skill ratio of U500, Spread-Skill ratio of T2M, Spread-Skill ratio of U10]
