# Supplementary material for: Accurate medium-range global weather forecasting with 3D neural networks
Source: Nature. 2023 Jul 5;619(7970):533–8. doi: 10.1038/s41586-023-06185-3 (PMC10356604; doi:10.1038/s41586-023-06185-3)
Supplement: Supplementary file 5 — Source Data Extended Data Fig. 1 [file 41586_2023_6185_MOESM5_ESM.xlsx]

## Sheet: RMSE of Z500
Forecast time (hours)	Pangu-Weather	Operational IFS
6	16.8849	27.3172
12	31.3737	38.311
18	38.3664	41.8001
24	48.1848	53.3159
30	54.7551	57.8759
36	67.2997	72.621
42	77.9296	82.1282
48	89.6463	97.908
54	101.553	110.382
60	117.627	128.228
66	133.217	143.654
72	149.683	164.042
78	167.114	183.114
84	187.755	206.352
90	208.462	227.729
96	230.37	254.141
102	253.03	278.514
108	278.238	307.467
114	303.495	334.972
120	329.85	366.168
126	356.539	395.179
132	385.317	427.359
138	413.576	457.006
144	441.959	489.137
150	470.442	519.209
156	500.82	551.551
162	529.67	581.434
168	558.768	613.299

## Sheet: RMSE of T850
Forecast time (hours)	Pangu-Weather	Operational IFS
6	0.448822	0.669631
12	0.628205	0.779422
18	0.667343	0.785058
24	0.760871	0.893731
30	0.778572	0.903904
36	0.877943	1.01721
42	0.915517	1.03331
48	0.962569	1.14552
54	1.00711	1.17191
60	1.10741	1.28715
66	1.16833	1.32469
72	1.21985	1.44306
78	1.29745	1.4937
84	1.41183	1.62076
90	1.49978	1.68538
96	1.57002	1.81838
102	1.6785	1.89665
108	1.80724	2.03794
114	1.91485	2.12984
120	2.00105	2.27896
126	2.13342	2.38279
132	2.27883	2.53755
138	2.40584	2.65116
144	2.50574	2.80758
150	2.64862	2.9238
156	2.7949	3.07815
162	2.92311	3.19051
168	3.02283	3.33809

## Sheet: RMSE of T2M
Forecast time (hours)	Pangu-Weather	Operational IFS
6	0.776218	1.21599
12	0.896019	1.33881
18	0.958889	1.26673
24	0.934221	1.3991
30	1.01641	1.36225
36	1.10721	1.49275
42	1.15392	1.43867
48	1.13151	1.56006
54	1.20614	1.53209
60	1.29265	1.65173
66	1.34243	1.62037
72	1.34064	1.73573
78	1.42436	1.7267
84	1.51914	1.84706
90	1.58085	1.83897
96	1.6078	1.95811
102	1.70293	1.97398
108	1.80792	2.09929
114	1.87665	2.12326
120	1.92639	2.2505
126	2.03121	2.29166
132	2.14492	2.42364
138	2.22106	2.47181
144	2.2859	2.59987
150	2.39445	2.65673
156	2.50998	2.77927
162	2.58494	2.83038
168	2.65506	2.94428

## Sheet: RMSE of U10
Forecast time (hours)	Pangu-Weather	Operational IFS
6	0.514292	0.828941
12	0.729854	0.962984
18	0.805114	0.995464
24	0.93919	1.12851
30	0.98384	1.17879
36	1.09893	1.3118
42	1.17297	1.37244
48	1.24832	1.50567
54	1.32907	1.58008
60	1.4462	1.71226
66	1.54501	1.79665
72	1.62388	1.93145
78	1.73583	2.02891
84	1.85884	2.16502
90	1.97719	2.27112
96	2.06702	2.40949
102	2.20202	2.5299
108	2.33209	2.67185
114	2.46631	2.7965
120	2.567	2.93407
126	2.71233	3.05789
132	2.83946	3.19222
138	2.97406	3.31586
144	3.07133	3.44392
150	3.21729	3.56333
156	3.33311	3.6819
162	3.46178	3.7958
168	3.55304	3.90298

## Sheet: RMSE of V10
Forecast time (hours)	Pangu-Weather	Operational IFS
6	0.517225	0.840659
12	0.741169	0.978858
18	0.816781	1.01344
24	0.955624	1.15057
30	0.997336	1.20092
36	1.11996	1.33829
42	1.19315	1.40051
48	1.27069	1.53866
54	1.34623	1.61304
60	1.4736	1.74862
66	1.56883	1.83401
72	1.64959	1.97166
78	1.75319	2.06958
84	1.88699	2.20681
90	2.00626	2.31463
96	2.10149	2.45453
102	2.23358	2.57609
108	2.37235	2.72101
114	2.51033	2.84956
120	2.61736	2.99309
126	2.76734	3.12743
132	2.8967	3.26487
138	3.03606	3.39398
144	3.13317	3.51641
150	3.28194	3.63843
156	3.40288	3.75681
162	3.54199	3.87741
168	3.6266	3.98576

## Sheet: ACC of Z500
Forecast time (hours)	Pangu-Weather	Operational IFS
6	0.999916	0.999799
12	0.999711	0.999584
18	0.999566	0.999498
24	0.999311	0.999175
30	0.999102	0.998994
36	0.99865	0.998435
42	0.998181	0.997972
48	0.997569	0.997104
54	0.996863	0.996283
60	0.995808	0.995016
66	0.994596	0.993651
72	0.993123	0.991737
78	0.991401	0.989658
84	0.989156	0.986863
90	0.986587	0.983891
96	0.983519	0.980011
102	0.980068	0.975857
108	0.975917	0.970511
114	0.971278	0.964911
120	0.965945	0.958034
126	0.960177	0.950899
132	0.953585	0.942518
138	0.946467	0.934148
144	0.938746	0.924415
150	0.930562	0.914727
156	0.921396	0.90372
162	0.911916	0.892861
168	0.901647	0.880694

## Sheet: ACC of T850
Forecast time (hours)	Pangu-Weather	Operational IFS
6	0.997781	0.995048
12	0.995742	0.993344
18	0.995107	0.993155
24	0.993711	0.991194
30	0.993314	0.990904
36	0.991639	0.988598
42	0.990758	0.988147
48	0.989903	0.985559
54	0.988757	0.984761
60	0.986623	0.981789
66	0.984883	0.98056
72	0.983674	0.97713
78	0.981264	0.975296
84	0.978104	0.97114
90	0.974925	0.968518
96	0.972692	0.96365
102	0.968352	0.960132
108	0.963762	0.954299
114	0.958741	0.94963
120	0.955203	0.942794
126	0.948562	0.936854
132	0.94209	0.928847
138	0.934657	0.921535
144	0.929553	0.912611
150	0.920595	0.904229
156	0.912581	0.89466
162	0.903034	0.885504
168	0.89647	0.875513

## Sheet: ACC of T2M
Forecast time (hours)	Pangu-Weather	Operational IFS
6	0.994437	0.986281
12	0.992939	0.984527
18	0.991489	0.985157
24	0.992445	0.983163
30	0.9905	0.982833
36	0.989262	0.98078
42	0.987782	0.980923
48	0.988935	0.979028
54	0.986685	0.978399
60	0.985454	0.976485
66	0.983521	0.975928
72	0.984511	0.97404
78	0.981529	0.972732
84	0.980023	0.970643
90	0.977162	0.969178
96	0.977709	0.967011
102	0.973566	0.964536
108	0.971747	0.962109
114	0.967803	0.959092
120	0.967866	0.956464
126	0.962404	0.952373
132	0.960342	0.949592
138	0.954836	0.944737
144	0.954598	0.941964
150	0.947779	0.935963
156	0.945797	0.933527
162	0.938649	0.927312
168	0.938254	0.925408

## Sheet: ACC of U10
Forecast time (hours)	Pangu-Weather	Operational IFS
6	0.992006	0.97959
12	0.983844	0.972408
18	0.980492	0.970585
24	0.973264	0.96232
30	0.970868	0.958959
36	0.963401	0.949238
42	0.95854	0.944435
48	0.95253	0.933115
54	0.946588	0.926289
60	0.93623	0.913378
66	0.927593	0.904466
72	0.91896	0.889508
78	0.908294	0.878009
84	0.89384	0.861013
90	0.880696	0.846995
96	0.867835	0.827759
102	0.85166	0.810184
108	0.831868	0.788298
114	0.813549	0.768221
120	0.795311	0.744896
126	0.774387	0.722995
132	0.750227	0.697964
138	0.728189	0.674122
144	0.706316	0.648345
150	0.682172	0.623304
156	0.655472	0.597332
162	0.631574	0.571841
168	0.606848	0.547344

## Sheet: ACC of V10
Forecast time (hours)	Pangu-Weather	Operational IFS
6	0.991883	0.978957
12	0.983079	0.971051
18	0.979829	0.969312
24	0.971922	0.960181
30	0.969932	0.957114
36	0.961419	0.946277
42	0.956919	0.941778
48	0.950166	0.929059
54	0.944978	0.922824
60	0.932883	0.908353
66	0.925062	0.900206
72	0.915344	0.883565
78	0.906	0.872955
84	0.88915	0.854094
90	0.876659	0.841027
96	0.861734	0.819459
102	0.846581	0.803086
108	0.823809	0.778129
114	0.805919	0.758995
120	0.784616	0.731547
126	0.763743	0.709797
132	0.7364	0.680468
138	0.715276	0.657949
144	0.690429	0.629162
150	0.666849	0.606531
156	0.635807	0.576453
162	0.612797	0.553145
168	0.586118	0.52361

[truncated: 10 more sheets: RMSE of Z850, RMSE of T500, RMSE of Q500, RMSE of U500, RMSE of V500, ACC of Z850, ACC of T500, ACC of Q500, ACC of U500, ACC of V500]
