# Supplementary material for: Accurate medium-range global weather forecasting with 3D neural networks
Source: Nature. 2023 Jul 5;619(7970):533–8. doi: 10.1038/s41586-023-06185-3 (PMC10356604; doi:10.1038/s41586-023-06185-3)
Supplement: Supplementary file 6 — Source Data Extended Data Fig. 2 [file 41586_2023_6185_MOESM6_ESM.xlsx]

## Sheet: RMSE of Z500
Forecast time (hours)	Pangu-Weather	Operational IFS
6	16.7848	30.2184
12	33.373	42.0384
18	40.3843	45.6731
24	53.9392	60.4676
30	61.7133	68.4864
36	76.0038	85.5035
42	87.8423	98.0957
48	102.347	117.006
54	116.277	132.226
60	134.325	155.03
66	151.594	173.674
72	171.928	198.662
78	192.326	221.162
84	215.947	248.719
90	239.462	274.724
96	265.892	306.078
102	292.667	335.593
108	322.559	369.182
114	352.59	401.364
120	385.451	437.27
126	417.899	471.352
132	452.701	508.54
138	486.613	543.416
144	522.505	580.586
150	556.676	615.423
156	592.491	652.663
162	626.665	687.076
168	662.585	723.644

## Sheet: RMSE of T850
Forecast time (hours)	Pangu-Weather	Operational IFS
6	0.430216	0.803668
12	0.608443	0.874933
18	0.679071	0.899616
24	0.779062	0.989854
30	0.816101	1.02634
36	0.918417	1.12701
42	0.983611	1.17366
48	1.02514	1.27613
54	1.09356	1.33037
60	1.20002	1.43901
66	1.28464	1.50203
72	1.3272	1.61516
78	1.42619	1.6895
84	1.54561	1.80818
90	1.65236	1.89315
96	1.70957	2.01861
102	1.83433	2.11303
108	1.9654	2.24338
114	2.08764	2.34565
120	2.15552	2.47905
126	2.29569	2.58779
132	2.43742	2.72557
138	2.57046	2.83706
144	2.65291	2.97338
150	2.80022	3.0834
156	2.94265	3.21494
162	3.0698	3.31801
168	3.14515	3.4413

## Sheet: RMSE of T2M
Forecast time (hours)	Pangu-Weather	Operational IFS
6	0.471411	0.732129
12	0.544615	0.747282
18	0.610086	0.760899
24	0.605082	0.801795
30	0.663284	0.82453
36	0.742057	0.876056
42	0.799142	0.903493
48	0.784004	0.955605
54	0.848275	0.993592
60	0.932024	1.05178
66	0.9941	1.09844
72	0.991676	1.1557
78	1.06577	1.21061
84	1.15556	1.27213
90	1.2255	1.33491
96	1.23789	1.39805
102	1.31645	1.46986
108	1.40875	1.53922
114	1.4866	1.61331
120	1.51125	1.6797
126	1.59914	1.75503
132	1.69469	1.8217
138	1.77859	1.89959
144	1.80984	1.96441
150	1.89751	2.04341
156	1.98999	2.10468
162	2.07007	2.17743
168	2.09343	2.2312

## Sheet: RMSE of U10
Forecast time (hours)	Pangu-Weather	Operational IFS
6	0.456099	0.89559
12	0.70199	1.02667
18	0.808303	1.08819
24	0.977103	1.24451
30	1.06127	1.33541
36	1.2191	1.50208
42	1.33739	1.61336
48	1.43884	1.78253
54	1.57096	1.9091
60	1.73105	2.08221
66	1.87307	2.21938
72	1.9857	2.39724
78	2.14828	2.54604
84	2.32166	2.72711
90	2.48559	2.88486
96	2.61892	3.06535
102	2.80112	3.23063
108	2.98276	3.412
114	3.15856	3.57877
120	3.30406	3.75624
126	3.49293	3.92684
132	3.67034	4.10049
138	3.84996	4.26612
144	3.99135	4.42798
150	4.16787	4.58347
156	4.32164	4.73593
162	4.48166	4.88264
168	4.60341	5.01921

## Sheet: RMSE of V10
Forecast time (hours)	Pangu-Weather	Operational IFS
6	0.452598	0.903366
12	0.712651	1.04227
18	0.820229	1.10742
24	0.993183	1.26903
30	1.07961	1.3661
36	1.23852	1.53588
42	1.35886	1.6506
48	1.4601	1.82186
54	1.59096	1.9533
60	1.75714	2.12742
66	1.90193	2.27053
72	2.01791	2.44958
78	2.18197	2.60476
84	2.36116	2.78506
90	2.53233	2.9492
96	2.66647	3.13386
102	2.85498	3.30879
108	3.03846	3.49794
114	3.22764	3.68107
120	3.3767	3.87146
126	3.57977	4.05867
132	3.76813	4.24245
138	3.96505	4.42185
144	4.11557	4.59209
150	4.31612	4.76722
156	4.4877	4.93381
162	4.67259	5.09753
168	4.79734	5.24473

## Sheet: ACC of Z500
Forecast time (hours)	Pangu-Weather	Operational IFS
6	0.999891	0.999648
12	0.999571	0.999317
18	0.999373	0.999196
24	0.998882	0.998591
30	0.998533	0.99818
36	0.997769	0.997169
42	0.997014	0.996262
48	0.995935	0.994666
54	0.994739	0.993166
60	0.992969	0.990595
66	0.991019	0.988143
72	0.988423	0.984444
78	0.985471	0.980683
84	0.98165	0.975481
90	0.977376	0.970013
96	0.972051	0.962765
102	0.966065	0.955254
108	0.958759	0.945866
114	0.95065	0.936152
120	0.940935	0.924294
126	0.930499	0.912162
132	0.918492	0.897874
138	0.905823	0.883564
144	0.891433	0.867202
150	0.876837	0.851013
156	0.860658	0.832544
162	0.844103	0.814592
168	0.825757	0.794554

## Sheet: ACC of T850
Forecast time (hours)	Pangu-Weather	Operational IFS
6	0.99584	0.985408
12	0.991677	0.982713
18	0.989654	0.981758
24	0.986291	0.977935
30	0.984996	0.976324
36	0.981049	0.971474
42	0.978349	0.96907
48	0.976209	0.96343
54	0.973101	0.960287
60	0.967654	0.953508
66	0.963075	0.949334
72	0.959969	0.941403
78	0.954111	0.93591
84	0.94612	0.926525
90	0.938637	0.919454
96	0.933162	0.908377
102	0.923675	0.899642
108	0.912461	0.886758
114	0.901672	0.876167
120	0.893376	0.861523
126	0.880181	0.849052
132	0.865105	0.832377
138	0.850667	0.818469
144	0.83834	0.8005
150	0.821802	0.785655
156	0.803694	0.766833
162	0.787712	0.752018
168	0.773812	0.733134

## Sheet: ACC of T2M
Forecast time (hours)	Pangu-Weather	Operational IFS
6	0.993929	0.985407
12	0.991327	0.983687
18	0.989778	0.984149
24	0.989133	0.981115
30	0.987869	0.981281
36	0.983722	0.977381
42	0.98228	0.977383
48	0.981572	0.972937
54	0.979889	0.972474
60	0.974034	0.967072
66	0.972277	0.966109
72	0.97017	0.960012
78	0.96788	0.958628
84	0.959582	0.951378
90	0.95733	0.949424
96	0.952858	0.940977
102	0.950457	0.93828
108	0.939325	0.927967
114	0.936713	0.925073
120	0.929135	0.913612
126	0.926238	0.910804
132	0.911544	0.89788
138	0.908876	0.895034
144	0.897867	0.880819
150	0.895924	0.87844
156	0.878005	0.863099
162	0.876895	0.861672
168	0.86358	0.845751

## Sheet: ACC of U10
Forecast time (hours)	Pangu-Weather	Operational IFS
6	0.995991	0.984743
12	0.990371	0.979718
18	0.987379	0.977392
24	0.981317	0.970267
30	0.978183	0.96596
36	0.970851	0.956729
42	0.965266	0.950327
48	0.959272	0.938991
54	0.951927	0.930393
60	0.940946	0.916748
66	0.93149	0.90588
72	0.922009	0.889588
78	0.909643	0.876084
84	0.893262	0.85709
90	0.878752	0.840985
96	0.863614	0.819497
102	0.845641	0.800691
108	0.822987	0.776499
114	0.803306	0.755594
120	0.782016	0.729351
126	0.759115	0.706083
132	0.731063	0.677772
138	0.706747	0.65344
144	0.680751	0.624817
150	0.655672	0.600514
156	0.625864	0.571281
162	0.60136	0.546948
168	0.574746	0.518704

## Sheet: ACC of V10
Forecast time (hours)	Pangu-Weather	Operational IFS
6	0.996301	0.985504
12	0.990681	0.980521
18	0.987824	0.978059
24	0.981909	0.971128
30	0.978879	0.966636
36	0.971827	0.957696
42	0.966515	0.951304
48	0.960751	0.940385
54	0.953932	0.931796
60	0.943052	0.918688
66	0.934041	0.90786
72	0.924591	0.892161
78	0.912834	0.878699
84	0.896635	0.860523
90	0.882467	0.844439
96	0.867777	0.823412
102	0.850158	0.80423
108	0.828281	0.780015
114	0.80821	0.757749
120	0.787018	0.730682
126	0.763383	0.705656
132	0.735061	0.676741
138	0.709927	0.650833
144	0.68337	0.621478
150	0.656125	0.594535
156	0.624724	0.563784
162	0.59753	0.537352
168	0.570184	0.508079

[truncated: 10 more sheets: RMSE of Z850, RMSE of T500, RMSE of Q500, RMSE of U500, RMSE of V500, ACC of Z850, ACC of T500, ACC of Q500, ACC of U500, ACC of V500]
