# Supplementary material for: Accurate medium-range global weather forecasting with 3D neural networks
Source: Nature. 2023 Jul 5;619(7970):533–8. doi: 10.1038/s41586-023-06185-3 (PMC10356604; doi:10.1038/s41586-023-06185-3)
Supplement: Supplementary file 7 — Source Data Extended Data Fig. 3 [file 41586_2023_6185_MOESM7_ESM.xlsx]

## Sheet: RMSE of Z500
Forecast time (hours)	Pangu-Weather	Operational IFS
6	16.2062	24.3444
12	24.2179	33.3497
18	24.7842	30.5742
24	28.9586	36.4382
30	29.9594	36.2165
36	33.5284	42.8084
42	33.3778	41.2273
48	35.7825	47.2323
54	36.3205	45.9446
60	40.2486	51.9457
66	40.2389	50.8994
72	43.0574	57.4236
78	43.0278	54.7347
84	47.0345	61.3963
90	47.6551	57.849
96	51.1379	65.5408
102	50.8528	61.5702
108	55.1015	70.4281
114	56.4686	66.3742
120	60.38	75.5737
126	60.2178	71.124
132	65.072	79.98
138	66.6223	76.3515
144	71.2253	85.2295
150	71.4548	81.8592
156	76.7559	89.9313
162	78.7907	87.4387
168	83.9601	95.134

## Sheet: RMSE of T850
Forecast time (hours)	Pangu-Weather	Operational IFS
6	0.360823	0.656972
12	0.496452	0.705653
18	0.55571	0.729142
24	0.595681	0.775029
30	0.63295	0.795488
36	0.689411	0.834914
42	0.723001	0.851967
48	0.698589	0.882284
54	0.739263	0.895433
60	0.783546	0.922462
66	0.813322	0.934103
72	0.774104	0.958588
78	0.819879	0.968823
84	0.858964	0.990696
90	0.888939	1.0016
96	0.842425	1.02126
102	0.892972	1.03272
108	0.929279	1.05275
114	0.960653	1.066
120	0.910621	1.08556
126	0.966225	1.10021
132	1.00108	1.11874
138	1.03499	1.13468
144	0.985194	1.15362
150	1.0472	1.17266
156	1.08144	1.19304
162	1.11844	1.21261
168	1.07047	1.23313

## Sheet: RMSE of T2M
Forecast time (hours)	Pangu-Weather	Operational IFS
6	0.554539	0.850626
12	0.52829	0.837109
18	0.613314	0.871955
24	0.559686	0.874651
30	0.656328	0.909206
36	0.68551	0.912607
42	0.737645	0.939384
48	0.641606	0.935061
54	0.732277	0.966803
60	0.760764	0.961577
66	0.808856	0.990022
72	0.711713	0.977417
78	0.794311	1.00942
84	0.822661	0.997156
90	0.86762	1.02905
96	0.773813	1.01084
102	0.850548	1.04613
108	0.880616	1.0291
114	0.925051	1.06444
120	0.833859	1.04402
126	0.906995	1.08201
132	0.937589	1.06297
138	0.983931	1.10145
144	0.896288	1.08012
150	0.967307	1.12004
156	0.998968	1.09934
162	1.04754	1.13801
168	0.963436	1.11581

## Sheet: RMSE of U10
Forecast time (hours)	Pangu-Weather	Operational IFS
6	0.439483	0.868907
12	0.658863	1.01306
18	0.743881	1.02819
24	0.801916	1.13746
30	0.836749	1.14111
36	0.91647	1.23378
42	0.950228	1.23601
48	0.957222	1.32081
54	0.982609	1.31783
60	1.05224	1.39633
66	1.07987	1.39132
72	1.0903	1.46289
78	1.11468	1.45995
84	1.18018	1.52736
90	1.2068	1.52491
96	1.22074	1.59047
102	1.24426	1.58732
108	1.30717	1.64935
114	1.33353	1.64953
120	1.34994	1.71176
126	1.37619	1.71383
132	1.43796	1.77729
138	1.46692	1.78104
144	1.48435	1.8417
150	1.51494	1.84815
156	1.5752	1.90964
162	1.60982	1.9161
168	1.6276	1.9727

## Sheet: RMSE of V10
Forecast time (hours)	Pangu-Weather	Operational IFS
6	0.452861	0.915938
12	0.700706	1.04484
18	0.802301	1.09092
24	0.858256	1.18687
30	0.911347	1.20936
36	0.986682	1.28181
42	1.0323	1.2985
48	1.02316	1.36259
54	1.06246	1.37979
60	1.12488	1.43635
66	1.16747	1.44926
72	1.15864	1.50132
78	1.19774	1.51542
84	1.25566	1.56239
90	1.29795	1.57837
96	1.28842	1.62223
102	1.3283	1.63991
108	1.38274	1.68211
114	1.42398	1.70117
120	1.41478	1.7433
126	1.45744	1.76447
132	1.51187	1.8041
138	1.55573	1.82752
144	1.54801	1.86378
150	1.596	1.88711
156	1.6482	1.92144
162	1.69344	1.94635
168	1.68676	1.97954

## Sheet: ACC of Z500
Forecast time (hours)	Pangu-Weather	Operational IFS
6	0.995639	0.990213
12	0.990319	0.98218
18	0.989908	0.985153
24	0.98613	0.979071
30	0.985233	0.97969
36	0.981506	0.971272
42	0.98179	0.973374
48	0.978907	0.965323
54	0.978312	0.967462
60	0.973507	0.958433
66	0.973422	0.960216
72	0.969599	0.949522
78	0.96962	0.953707
84	0.963821	0.94184
90	0.962752	0.947914
96	0.956931	0.933011
102	0.957469	0.940286
108	0.950067	0.922511
114	0.947294	0.930675
120	0.939499	0.909887
126	0.939854	0.919423
132	0.929699	0.897846
138	0.926054	0.906039
144	0.915112	0.883478
150	0.915062	0.892106
156	0.90135	0.870083
162	0.896054	0.877487
168	0.880956	0.854546

## Sheet: ACC of T850
Forecast time (hours)	Pangu-Weather	Operational IFS
6	0.982919	0.943297
12	0.967565	0.935856
18	0.959075	0.931282
24	0.952938	0.923097
30	0.946855	0.91818
36	0.937069	0.910914
42	0.930533	0.906352
48	0.934749	0.900735
54	0.926975	0.896692
60	0.918407	0.891328
66	0.911859	0.887315
72	0.919336	0.88258
78	0.90982	0.878944
84	0.901567	0.874402
90	0.894521	0.870355
96	0.903846	0.866538
102	0.892621	0.862532
108	0.884312	0.858116
114	0.87646	0.853247
120	0.887043	0.848935
126	0.87383	0.843757
132	0.865309	0.839413
138	0.856165	0.833339
144	0.867027	0.828813
150	0.851163	0.82198
156	0.842295	0.817033
162	0.831636	0.809391
168	0.842081	0.804697

## Sheet: ACC of T2M
Forecast time (hours)	Pangu-Weather	Operational IFS
6	0.971447	0.932516
12	0.972304	0.934204
18	0.965057	0.929679
24	0.968791	0.927804
30	0.959753	0.923362
36	0.953248	0.92174
42	0.949142	0.918293
48	0.958965	0.917889
54	0.949662	0.913575
60	0.942233	0.913047
66	0.938613	0.909338
72	0.949563	0.91025
78	0.940597	0.905933
84	0.932455	0.906462
90	0.92921	0.90218
96	0.940433	0.904043
102	0.931715	0.899108
108	0.922751	0.900534
114	0.919387	0.895425
120	0.930792	0.897794
126	0.922215	0.89223
132	0.912683	0.894092
138	0.908672	0.888223
144	0.919915	0.890844
150	0.911411	0.884615
156	0.901183	0.88698
162	0.896451	0.880893
168	0.907266	0.88366

## Sheet: ACC of U10
Forecast time (hours)	Pangu-Weather	Operational IFS
6	0.988118	0.955434
12	0.972521	0.939934
18	0.965528	0.937742
24	0.958988	0.923504
30	0.956242	0.922535
36	0.94618	0.908909
42	0.943315	0.908598
48	0.94118	0.89495
54	0.939393	0.895586
60	0.928699	0.882042
66	0.926528	0.883177
72	0.923296	0.869992
78	0.921703	0.871085
84	0.909948	0.857768
90	0.907968	0.858982
96	0.903464	0.845225
102	0.902025	0.846655
108	0.888937	0.832758
114	0.88695	0.833867
120	0.881085	0.819367
126	0.87925	0.820433
132	0.864582	0.804988
138	0.862333	0.805874
144	0.85534	0.790132
150	0.852749	0.790672
156	0.836472	0.773804
162	0.83329	0.774554
168	0.825141	0.758058

## Sheet: ACC of V10
Forecast time (hours)	Pangu-Weather	Operational IFS
6	0.984611	0.938332
12	0.962455	0.919081
18	0.950757	0.910313
24	0.943092	0.89319
30	0.936044	0.888569
36	0.92419	0.874787
42	0.917416	0.871107
48	0.918527	0.857746
54	0.912602	0.853839
60	0.900882	0.840982
66	0.893868	0.837886
72	0.895056	0.825688
78	0.888444	0.822191
84	0.875886	0.810306
90	0.868296	0.806656
96	0.869473	0.79507
102	0.862049	0.790576
108	0.848712	0.778951
114	0.840797	0.774195
120	0.841789	0.762114
126	0.833196	0.7565
132	0.818433	0.744761
138	0.809412	0.738421
144	0.809604	0.727039
150	0.799093	0.720482
156	0.783179	0.709256
162	0.773266	0.70176
168	0.772849	0.690684

[truncated: 10 more sheets: RMSE of Z850, RMSE of T500, RMSE of Q500, RMSE of U500, RMSE of V500, ACC of Z850, ACC of T500, ACC of Q500, ACC of U500, ACC of V500]
