# Supplementary material for: Accurate medium-range global weather forecasting with 3D neural networks
Source: Nature. 2023 Jul 5;619(7970):533–8. doi: 10.1038/s41586-023-06185-3 (PMC10356604; doi:10.1038/s41586-023-06185-3)
Supplement: Supplementary file 8 — Source Data Extended Data Fig. 4 [file 41586_2023_6185_MOESM8_ESM.xlsx]

## Sheet: RMSE of Z500
Forecast time (hours)	2018	2020	2021
6	16.6813	16.8822	16.604
12	29.9965	30.4616	29.9959
18	35.2833	35.6835	35.2377
24	45.0656	45.7953	45.5317
30	50.7863	51.3402	51.0623
36	61.8196	62.6254	62.3999
42	70.5989	71.3006	71.0856
48	81.3305	82.2381	82.2661
54	91.7093	92.4627	92.4164
60	105.84	106.733	107.058
66	119.004	119.839	120.475
72	134.134	134.836	136.2
78	149.451	149.755	151.568
84	167.743	168.261	170.747
90	185.75	185.936	189.032
96	205.644	205.893	209.564
102	225.829	225.296	229.563
108	248.587	247.921	252.944
114	271.25	269.726	275.49
120	295.61	293.6	300.59
126	319.738	316.656	324.518
132	345.897	342.524	351.508
138	371.287	367.084	377.331
144	397.665	393.626	405.499
150	423.224	418.782	431.649
156	450.506	446.381	460.074
162	476.404	472.062	486.406
168	503.29	499.132	514.211

## Sheet: RMSE of T850
Forecast time (hours)	2018	2020	2021
6	0.415437	0.419917	0.418231
12	0.580878	0.591533	0.590366
18	0.637412	0.64715	0.642958
24	0.716724	0.73051	0.726776
30	0.746993	0.758315	0.751447
36	0.834249	0.851077	0.842763
42	0.880905	0.894142	0.884632
48	0.905645	0.925148	0.9181
54	0.957797	0.972349	0.963771
60	1.04422	1.06404	1.05494
66	1.1057	1.12042	1.11296
72	1.13087	1.1511	1.14695
78	1.20808	1.22319	1.21857
84	1.30415	1.32205	1.31897
90	1.38484	1.39659	1.39754
96	1.42337	1.43945	1.44662
102	1.5234	1.53465	1.54341
108	1.63001	1.64353	1.65544
114	1.72524	1.73415	1.7524
120	1.77598	1.78925	1.81768
126	1.89227	1.89698	1.93156
132	2.00942	2.01134	2.05059
138	2.1164	2.11016	2.15663
144	2.17946	2.17379	2.22999
150	2.30306	2.29071	2.34933
156	2.42129	2.4093	2.46901
162	2.52746	2.51059	2.57424
168	2.58969	2.57674	2.64748

## Sheet: RMSE of T2M
Forecast time (hours)	2018	2020	2021
6	0.615322	0.613709	0.622985
12	0.678796	0.680382	0.683363
18	0.74727	0.749954	0.754814
24	0.721973	0.719143	0.722871
30	0.799295	0.799844	0.805123
36	0.869034	0.871322	0.870689
42	0.920058	0.921522	0.925425
48	0.88178	0.881521	0.884602
54	0.956335	0.957108	0.959736
60	1.02669	1.02737	1.02575
66	1.07991	1.07955	1.08402
72	1.05578	1.05584	1.06075
78	1.13538	1.13309	1.13737
84	1.21264	1.2072	1.20909
90	1.27292	1.26655	1.27528
96	1.26916	1.26247	1.27544
102	1.35367	1.34597	1.35902
108	1.43775	1.42752	1.43942
114	1.50341	1.4934	1.514
120	1.51683	1.50893	1.53327
126	1.60757	1.59901	1.62384
132	1.69755	1.68575	1.71006
138	1.7684	1.75411	1.79185
144	1.79261	1.78227	1.82135
150	1.88343	1.87343	1.91167
156	1.97308	1.9622	1.99804
162	2.04141	2.03271	2.07922
168	2.06664	2.06365	2.11272

## Sheet: RMSE of U10
Forecast time (hours)	2018	2020	2021
6	0.471233	0.467587	0.467715
12	0.69782	0.692196	0.693508
18	0.787078	0.782033	0.782328
24	0.909716	0.903069	0.901993
30	0.966246	0.961391	0.959748
36	1.08667	1.08155	1.077
42	1.16643	1.16275	1.15858
48	1.23278	1.23199	1.22527
54	1.31929	1.31861	1.31254
60	1.44005	1.43946	1.43203
66	1.53769	1.5371	1.53393
72	1.6125	1.61083	1.60977
78	1.72343	1.71921	1.72419
84	1.85147	1.8447	1.85062
90	1.96605	1.95818	1.96965
96	2.0559	2.04406	2.05713
102	2.18431	2.17019	2.18821
108	2.31839	2.29834	2.31907
114	2.44474	2.42106	2.44892
120	2.54514	2.51434	2.54575
126	2.68123	2.6455	2.68397
132	2.81202	2.76901	2.81054
138	2.94052	2.89386	2.94257
144	3.03766	2.98672	3.03506
150	3.16869	3.11543	3.16993
156	3.28464	3.22688	3.28048
162	3.40384	3.34254	3.40249
168	3.49118	3.42217	3.48522

## Sheet: RMSE of V10
Forecast time (hours)	2018	2020	2021
6	0.475404	0.47262	0.471957
12	0.718613	0.713971	0.714882
18	0.813915	0.811499	0.810524
24	0.937692	0.9332	0.93274
30	0.999471	0.999501	0.996354
36	1.12061	1.11797	1.11491
42	1.20389	1.20417	1.20004
48	1.26504	1.2669	1.26467
54	1.35234	1.35723	1.35298
60	1.47611	1.47713	1.47334
66	1.57687	1.58145	1.5784
72	1.6482	1.65115	1.65269
78	1.75988	1.76475	1.76874
84	1.89157	1.89299	1.89805
90	2.01258	2.0159	2.02316
96	2.09904	2.09831	2.10911
102	2.23234	2.23013	2.24558
108	2.36837	2.3635	2.38062
114	2.50487	2.50039	2.52195
120	2.60386	2.595	2.61781
126	2.75074	2.73777	2.7677
132	2.88596	2.86555	2.90169
138	3.02658	3.00469	3.04829
144	3.12329	3.09617	3.14244
150	3.26952	3.23961	3.29001
156	3.39402	3.35679	3.40836
162	3.53007	3.49029	3.54905
168	3.61224	3.57045	3.63118

## Sheet: ACC of Z500
Forecast time (hours)	2018	2020	2021
6	0.999867	0.999872	0.999872
12	0.999567	0.999586	0.999585
18	0.999402	0.99943	0.999426
24	0.999023	0.999063	0.99904
30	0.998757	0.998815	0.998789
36	0.998161	0.99824	0.998193
42	0.997597	0.997709	0.997648
48	0.9968	0.996954	0.996848
54	0.995923	0.996132	0.996014
60	0.994576	0.994853	0.994655
66	0.993128	0.993482	0.99322
72	0.991237	0.991738	0.991327
78	0.989102	0.989766	0.989249
84	0.986261	0.987094	0.986356
90	0.983116	0.984192	0.983242
96	0.979222	0.980603	0.979367
102	0.974904	0.976719	0.975209
108	0.969574	0.971831	0.969895
114	0.963708	0.966561	0.96423
120	0.956769	0.960338	0.957349
126	0.949371	0.953758	0.950221
132	0.940776	0.945907	0.941567
138	0.931712	0.937693	0.932559
144	0.921564	0.928263	0.921957
150	0.911168	0.918565	0.911419
156	0.899459	0.90742	0.899228
162	0.887511	0.896135	0.887152
168	0.874306	0.883721	0.87363

## Sheet: ACC of T850
Forecast time (hours)	2018	2020	2021
6	0.996596	0.996569	0.996577
12	0.993408	0.993273	0.993251
18	0.991993	0.991855	0.991899
24	0.989925	0.989708	0.989727
30	0.988969	0.988801	0.988902
36	0.98636	0.986055	0.986192
42	0.98468	0.984451	0.98464
48	0.983851	0.983454	0.983553
54	0.981811	0.981571	0.981726
60	0.978571	0.978156	0.978332
66	0.975811	0.975559	0.975696
72	0.974709	0.974281	0.974314
78	0.971	0.97074	0.970821
84	0.966452	0.966148	0.966191
90	0.96193	0.961906	0.961757
96	0.959671	0.959591	0.95911
102	0.953626	0.953786	0.953196
108	0.94729	0.947477	0.94672
114	0.940586	0.94107	0.939853
120	0.936847	0.937207	0.93536
126	0.92813	0.929043	0.926634
132	0.919563	0.920879	0.91812
138	0.910241	0.912208	0.908652
144	0.904494	0.906639	0.902229
150	0.893243	0.895884	0.890988
156	0.882942	0.885821	0.880679
162	0.871746	0.875103	0.869136
168	0.864736	0.868038	0.861161

## Sheet: ACC of T2M
Forecast time (hours)	2018	2020	2021
6	0.993033	0.993058	0.993055
12	0.991628	0.991549	0.991721
18	0.989738	0.989673	0.989823
24	0.990586	0.990592	0.99077
30	0.988296	0.988275	0.988438
36	0.986291	0.986171	0.986582
42	0.98449	0.984456	0.984744
48	0.985967	0.985884	0.986188
54	0.983298	0.983246	0.9836
60	0.980939	0.980787	0.981422
66	0.978692	0.978676	0.979125
72	0.979917	0.979731	0.980156
78	0.97657	0.976552	0.977061
84	0.973526	0.97351	0.974326
90	0.970457	0.970676	0.971236
96	0.970982	0.970943	0.971361
102	0.966766	0.96697	0.967383
108	0.962892	0.962995	0.963755
114	0.958882	0.959225	0.959474
120	0.958524	0.958417	0.958492
126	0.953178	0.95339	0.953369
132	0.948425	0.948439	0.948844
138	0.943173	0.943613	0.943041
144	0.941977	0.941727	0.941162
150	0.93578	0.935962	0.935192
156	0.930508	0.930203	0.930165
162	0.924315	0.924147	0.923051
168	0.922624	0.921585	0.920389

## Sheet: ACC of U10
Forecast time (hours)	2018	2020	2021
6	0.993631	0.99362	0.993599
12	0.985843	0.985861	0.985759
18	0.982141	0.982064	0.982002
24	0.975812	0.975811	0.975771
30	0.97296	0.972771	0.972766
36	0.965355	0.965177	0.965329
42	0.960438	0.960013	0.960156
48	0.955208	0.954623	0.954894
54	0.949201	0.948416	0.94864
60	0.93868	0.93789	0.938185
66	0.930721	0.929659	0.929558
72	0.922699	0.921816	0.921393
78	0.912626	0.911713	0.910625
84	0.897784	0.897289	0.895868
90	0.885825	0.885068	0.882919
96	0.873207	0.87317	0.870505
102	0.858498	0.858402	0.855038
108	0.838424	0.83947	0.835408
114	0.822164	0.82318	0.817962
120	0.804328	0.806785	0.80061
126	0.785539	0.788361	0.781014
132	0.761043	0.765762	0.757424
138	0.7415	0.746183	0.736488
144	0.720062	0.726155	0.715792
150	0.699323	0.705263	0.693737
156	0.672811	0.680514	0.668427
162	0.65253	0.659884	0.646668
168	0.629288	0.638895	0.624236

## Sheet: ACC of V10
Forecast time (hours)	2018	2020	2021
6	0.99353	0.993689	0.993624
12	0.984971	0.985332	0.98508
18	0.980921	0.981291	0.981091
24	0.974272	0.974819	0.974477
30	0.971085	0.971477	0.971287
36	0.963114	0.963717	0.963396
42	0.957905	0.958457	0.958208
48	0.952821	0.953258	0.952745
54	0.946695	0.947048	0.946715
60	0.935537	0.936225	0.935678
66	0.927275	0.92783	0.927258
72	0.919302	0.919922	0.918729
78	0.909122	0.909739	0.908322
84	0.893466	0.89439	0.892569
90	0.880809	0.881784	0.879731
96	0.868261	0.869585	0.866742
102	0.852849	0.854799	0.85131
108	0.831941	0.834285	0.83001
114	0.814208	0.817089	0.812128
120	0.795994	0.79941	0.793752
126	0.7753	0.780164	0.773266
132	0.749224	0.755403	0.746685
138	0.727631	0.73502	0.724752
144	0.705397	0.713672	0.702115
150	0.681766	0.691524	0.67903
156	0.652676	0.66374	0.650104
162	0.62928	0.641768	0.626445
168	0.605976	0.618665	0.601908

[truncated: 10 more sheets: RMSE of Z850, RMSE of T500, RMSE of Q500, RMSE of U500, RMSE of V500, ACC of Z850, ACC of T500, ACC of Q500, ACC of U500, ACC of V500]
