# Supplementary material for: Accurate medium-range global weather forecasting with 3D neural networks
Source: Nature. 2023 Jul 5;619(7970):533–8. doi: 10.1038/s41586-023-06185-3 (PMC10356604; doi:10.1038/s41586-023-06185-3)
Supplement: Supplementary file 9 — Source Data Extended Data Fig. 5 [file 41586_2023_6185_MOESM9_ESM.xlsx]

## Sheet: panel a
	North Atlantic Ocean			Northeastern Pacific Ocean			Northwestern Pacific Ocean			North Indian Ocean			South Indian Ocean			South Pacific Ocean
	Forecast time (hours)	Direct postion error of Pangu-Weather	Direct postion error of ECMWF HRES	Forecast time (hours)	Direct postion error of Pangu-Weather	Direct postion error of ECMWF HRES	Forecast time (hours)	Direct postion error of Pangu-Weather	Direct postion error of ECMWF HRES	Forecast time (hours)	Direct postion error of Pangu-Weather	Direct postion error of ECMWF HRES	Forecast time (hours)	Direct postion error of Pangu-Weather	Direct postion error of ECMWF HRES	Forecast time (hours)	Direct postion error of Pangu-Weather	Direct postion error of ECMWF HRES
0	6	39.9017	37.1585	6	38.799	40.5927	6	44.6495	35.9881	6	40.0019	39.2983	6	39.3568	38.9054	6	46.0394	54.3052
1	12	45.7922	44.2445	12	43.4	46.1875	12	49.9748	44.2199	12	53.999	49.1742	12	42.7811	50.2978	12	51.779	62.1684
2	18	55.3073	59.3273	18	47.6551	55.2004	18	58.3862	54.5154	18	55.8179	55.1889	18	52.2493	60.2861	18	61.3215	75.0953
3	24	54.671	71.2354	24	48.2298	64.8922	24	60.6708	63.6529	24	58.8357	62.5783	24	54.718	71.132	24	64.9265	92.0111
4	30	61.3748	80.9775	30	54.2438	73.9494	30	68.1939	72.946	30	53.9609	66.0608	30	63.7269	81.3109	30	75.5099	104.769
5	36	73.837	95.3962	36	65.1277	83.2261	36	68.2882	85.219	36	65.263	63.2509	36	74.9609	92.1702	36	85.1413	121.244
6	42	87.9039	108.251	42	74.3649	95.2355	42	81.2572	94.0774	42	70.9031	73.4441	42	88.0456	99.1685	42	94.3053	133.501
7	48	86.1063	124.277	48	71.286	105.441	48	73.1432	107.23	48	69.9906	84.3089	48	84.3741	104.748	48	100.155	140.643
8	54	105.273	145.354	54	82.7956	113.953	54	86.0499	119.524	54	63.642	84.6861	54	96.8601	114.81	54	107.508	152.33
9	60	122.957	172.353	60	96.5485	123.777	60	104.356	137.337	60	60.0313	96.7244	60	97.4932	121.326	60	108.053	165.633
10	66	129.817	184.553	66	108.011	132.285	66	124.29	150.572	66	61.2362	142.36	66	110.422	134.827	66	112.919	174.366
11	72	141.912	212.359	72	106.354	136.76	72	131.409	170.652	72	78.4183	122.405	72	110.999	135.963	72	121.085	191.648
12	78	143.781	208.99	78	117.691	148.966	78	140.821	177.145	78	92.0239	138.033	78	123.837	140.339	78	125.543	198.525
13	84	157.191	220.184	84	126.981	157.032	84	150.283	191.534	84	124.54	148.312	84	129.909	144.166	84	147.19	194.1
14	90	180.565	248.873	90	139.256	167.599	90	162.624	195.334	90	103.997	187.228	90	139.841	165.112	90	156.43	207.887
15	96	203.239	255.624	96	137.045	181.031	96	162.799	210.759	96	123.201	205.645	96	138.542	175.95	96	163.737	231.996
16	102	188.14	249.396	102	150.844	199.907	102	162.316	206.154	102	100.405	245.606	102	132.305	184.774	102	185.102	230.947
17	108	211.283	286.616	108	157.496	218.916	108	179.05	242.206	108	100.74	263.099	108	140.564	195.887	108	202.242	253.867
18	114	224.306	325.089	114	168.501	235.644	114	180.988	272.902	114	126.316	269.216	114	158.662	228.172	114	215.589	264.765
19	120	256.284	321.213	120	177.977	251.027	120	195.277	293.351	120	154.085	270.868	120	171	247.084	120	236.456	281.086

## Sheet: panel b
	<= 63 kt			64 - 112 kt			>= 113 kt
	Forecast time (hours)	Direct postion error of Pangu-Weather	Direct postion error of ECMWF HRES	Forecast time (hours)	Direct postion error of Pangu-Weather	Direct postion error of ECMWF HRES	Forecast time (hours)	Direct postion error of Pangu-Weather	Direct postion error of ECMWF HRES
0	6	47.9993	53.1918	6	41.0012	38.6788	6	39.0776	33.9017
1	12	55.0301	59.0931	12	46.3893	48.965	12	43.9055	40.4412
2	18	62.6903	75.4859	18	54.5581	61.0518	18	50.7129	47.9238
3	24	64.1337	90.6859	24	56.6168	72.5261	24	51.7373	56.5603
4	30	73.1077	103.75	30	64.3657	83.0675	30	57.325	64.2911
5	36	80.9046	118.96	36	75.244	95.8966	36	62.9412	73.9341
6	42	91.7851	132.925	42	87.4546	106.162	42	74.311	84.3646
7	48	94.9908	146.643	48	86.6646	119.654	48	67.063	94.512
8	54	113.408	165.32	54	100.323	132.31	54	77.4515	104.79
9	60	130.157	185.353	60	112.488	152.828	60	89.4878	115.169
10	66	144.804	199.157	66	123.832	167.816	66	103.141	126.203
11	72	153.564	220.409	72	131.638	183.502	72	105.469	135.549
12	78	162.751	240.839	78	138.238	180.977	78	116.545	145.977
13	84	168.183	250.314	84	147.722	195.648	84	130.293	153.003
14	90	199.983	271.373	90	161.95	221.281	90	139.302	160.818
15	96	196.005	267.592	96	177.239	242.6	96	138.761	175.065
16	102	216.064	279.633	102	159.015	230.012	102	149.765	190.91
17	108	225.008	317.69	108	181.19	265.753	108	160.976	212.714
18	114	259.776	345.399	114	193.958	297.295	114	167.925	234.377
19	120	318.491	355.941	120	222.928	333.324	120	174.104	240.939
