# Supplementary material for: Accurate medium-range global weather forecasting with 3D neural networks
Source: Nature. 2023 Jul 5;619(7970):533–8. doi: 10.1038/s41586-023-06185-3 (PMC10356604; doi:10.1038/s41586-023-06185-3)
Supplement: Supplementary file 10 — Source Data Extended Data Fig. 7 [file 41586_2023_6185_MOESM10_ESM.xlsx]

## Sheet: panel a
	Z500								T850								U10								T2M
	Lead time 24 hours		Lead time 6 hours		Lead time 3 hours		Lead time 1 hours		Lead time 24 hours		Lead time 6 hours		Lead time 3 hours		Lead time 1 hours		Lead time 24 hours		Lead time 6 hours		Lead time 3 hours		Lead time 1 hours		Lead time 24 hours		Lead time 6 hours		Lead time 3 hours		Lead time 1 hours
	Forecast time (hours)	RMSE ($m^2/s^2$)	Forecast time (hours)	RMSE ($m^2/s^2$)	Forecast time (hours)	RMSE ($m^2/s^2$)	Forecast time (hours)	RMSE ($m^2/s^2$)	Forecast time (hours)	RMSE (K)	Forecast time (hours)	RMSE (K)	Forecast time (hours)	RMSE (K)	Forecast time (hours)	RMSE (K)	Forecast time (hours)	RMSE (m/s)	Forecast time (hours)	RMSE (m/s)	Forecast time (hours)	RMSE (m/s)	Forecast time (hours)	RMSE (m/s)	Forecast time (hours)	RMSE (K)	Forecast time (hours)	RMSE (K)	Forecast time (hours)	RMSE (K)	Forecast time (hours)	RMSE (K)
0	24	45.0447	6	16.5102	3	13.1374	1	9.88721	24	0.708804	6	0.414575	3	0.32007	1	0.179281	24	0.918012	6	0.473745	3	0.357417	1	0.202327	24	0.749344	6	0.642046	3	0.565052	1	0.305457
1	48	81.0527	12	29.3349	6	18.038	2	13.2742	48	0.896812	12	0.574299	6	0.427807	2	0.284365	48	1.2326	12	0.703111	6	0.484044	2	0.3208	48	0.916381	12	0.719046	6	0.677262	2	0.528134
2	72	133.371	18	34.7336	9	23.0277	3	16.272	72	1.12373	18	0.627617	9	0.500333	3	0.366619	72	1.58646	18	0.79052	9	0.576547	3	0.411423	72	1.09686	18	0.789328	9	0.756691	3	0.621998
3	96	205.664	24	47.5114	12	35.838	4	20.9065	96	1.42516	24	0.733779	12	0.624523	4	0.433848	96	2.02699	24	0.945124	12	0.764348	4	0.487778	96	1.32651	24	0.881338	12	0.802073	4	0.693643
4	120	298.366	30	56.3555	15	41.1397	5	24.469	120	1.8067	30	0.785152	15	0.672039	5	0.491163	120	2.53317	30	1.02499	15	0.826688	5	0.555883	120	1.59496	30	0.943925	15	0.922173	5	0.761767
5	144	404.46	36	71.5521	18	48.1488	6	28.132	144	2.24525	36	0.888881	18	0.714833	6	0.542268	144	3.0485	36	1.16427	18	0.899409	6	0.617954	144	1.90455	36	1.04539	18	0.909711	6	0.801172
6	168	512.492	42	83.2585	21	55.4886	7	29.9082	168	2.69406	42	0.950044	21	0.760387	7	0.589053	168	3.55379	42	1.2511	21	0.968202	7	0.676399	168	2.22246	42	1.10498	21	0.950724	7	0.851829
7			48	99.7187	24	68.2683	8	33.6711			48	1.04887	24	0.855652	8	0.632243			48	1.38253	24	1.09802	8	0.736036			48	1.20192	24	1.04047	8	0.966708
8			54	114.168	27	76.1456	9	38.4583			54	1.11666	27	0.903	9	0.671854			54	1.47785	27	1.15964	9	0.800611			54	1.25421	27	1.16031	9	0.933676
9			60	132.66	30	84.1294	10	52.9258			60	1.21418	30	0.948103	10	0.77328			60	1.60807	30	1.23179	10	0.966387			60	1.35294	30	1.14229	10	1.01135
10			66	149.925	33	93.4757	11	64.9773			66	1.28985	33	0.996633	11	0.799659			66	1.71699	33	1.3012	11	1.0344			66	1.40884	33	1.19036	11	0.982389
11			72	170.677	36	105.978	12	81.567			72	1.39227	36	1.08753	12	0.834106			72	1.84858	36	1.40796	12	1.11231			72	1.50441	36	1.2788	12	1.01819
12			78	190.939	39	115.341	13	101.887			78	1.47391	39	1.14199	13	0.873533			78	1.95982	39	1.47696	13	1.19735			78	1.56007	39	1.40844	13	1.05331
13			84	214.852	42	124.928	14	124.762			84	1.58318	42	1.19235	14	0.918754			84	2.10031	42	1.55545	14	1.28974			84	1.65811	42	1.381	14	1.15354
14			90	238.27	45	135.941	15	149.687			90	1.67204	45	1.24318	15	0.968319			90	2.22532	45	1.62783	15	1.3866			90	1.71669	45	1.42252	15	1.27585
15			96	264.406	48	149.332	16	175.737			96	1.79064	48	1.32402	16	1.02095			96	2.36941	48	1.71979	16	1.48544			96	1.81336	48	1.50483	16	1.26796
16			102	289.782	51	160.176	17	203.038			102	1.88762	51	1.37881	17	1.08063			102	2.50128	51	1.79271	17	1.5851			102	1.86992	51	1.62412	17	1.26727
17			108	317.465	54	171.811	18	231.148			108	2.0115	54	1.43291	18	1.1503			108	2.64383	54	1.87257	18	1.68322			108	1.96411	54	1.59982	18	1.24969
18			114	344.734	57	183.874	19	259.878			114	2.11434	57	1.48575	19	1.23122			114	2.78595	57	1.9476	19	1.77914			114	2.02751	57	1.64182	19	1.29601
19			120	374.539	60	198.666	20	288.809			120	2.2458	60	1.56487	20	1.32286			120	2.92404	60	2.03099	20	1.87276			120	2.1267	60	1.72602	20	1.37797
20			126	403.559	63	210.91	21	317.207			126	2.35424	63	1.62309	21	1.42457			126	3.064	63	2.10473	21	1.9632			126	2.19212	63	1.84239	21	1.41595
21			132	434.237	66	223.896	22	346.751			132	2.48499	66	1.68076	22	1.56848			132	3.19504	66	2.18713	22	2.0796			132	2.2955	66	1.81863	22	1.48792
22			138	464.081	69	237.175	23	374.64			138	2.59262	69	1.73598	23	1.67802			138	3.33479	69	2.26526	23	2.15679			138	2.36193	69	1.85696	23	1.53352
23			144	495.168	72	252.721	24	401.412			144	2.72542	72	1.81133	24	1.791			144	3.45305	72	2.34252	24	2.23227			144	2.46616	72	1.94237	24	1.59013
24			150	524.566	75	266.535	25	427.187			150	2.83403	75	1.87	25	1.90186			150	3.5828	75	2.41845	25	2.30683			150	2.5258	75	2.04967	25	1.66861
25			156	554.238	78	280.869	26	451.885			156	2.97004	78	1.92984	26	2.00914			156	3.68995	78	2.50198	26	2.38204			156	2.6273	78	2.03549	26	1.74848
26			162	581.355	81	295.71	27	475.443			162	3.08088	81	1.98808	27	2.11018			162	3.81953	81	2.58644	27	2.45825			162	2.69756	81	2.0769	27	1.9127
27			168	609.262	84	312.602	28	497.97			168	3.21166	84	2.06658	28	2.20471			168	3.91718	84	2.66645	28	2.53519			168	2.79626	84	2.16815	28	1.95311
28					87	327.865	29	519.799					87	2.12951	29	2.29379					87	2.74875	29	2.61386					87	2.27523	29	1.90787
29					90	343.114	30	541.534					90	2.1929	30	2.37843					90	2.83568	30	2.694					90	2.26515	30	1.93439
30					93	359.404	31	563.402					93	2.25616	31	2.46017					93	2.92158	31	2.77577					93	2.30334	31	2.01373
31					96	376.821	32	585.726					96	2.33731	32	2.54064					96	2.99458	32	2.85808					96	2.39519	32	2.0609
32					99	393.351	33	608.326					99	2.40294	33	2.62023					99	3.07611	33	2.93962					99	2.48981	33	2.11795
33					102	409.365	34	633.779					102	2.46881	34	2.71923					102	3.16315	34	3.0356					102	2.48486	34	2.21591
34					105	426.215	35	659.437					105	2.5362	35	2.7951					105	3.2482	35	3.11804					105	2.52534	35	2.2697
35					108	444.62	36	686.215					108	2.62128	36	2.87323					108	3.31649	36	3.20444					108	2.61871	36	2.32645
36					111	461.629	37	714.38					111	2.69171	37	2.95201					111	3.39679	37	3.29366					111	2.71105	37	2.38189
37					114	478.582	38	744.164					114	2.76116	38	3.03334					114	3.47938	38	3.38526					114	2.71224	38	2.47879
38					117	495.352	39	775.09					117	2.82858	39	3.11419					117	3.55802	39	3.47759					117	2.75291	39	2.6236
39					120	514.346	40	806.816					120	2.91219	40	3.19356					120	3.61664	40	3.56982					120	2.84539	40	2.64328
40					123	531.394	41	838.861					123	2.98122	41	3.27114					123	3.69431	41	3.66106					123	2.92092	41	2.64524
41					126	548.285	42	871.338					126	3.04852	42	3.34672					126	3.77381	42	3.75016					126	2.92607	42	2.67339
42					129	565.004	43	904.251					129	3.11462	43	3.42025					129	3.84403	43	3.83723					129	2.96559	43	2.73118
43					132	583.419	44	937.433					132	3.19258	44	3.49231					132	3.88825	44	3.92109					132	3.05382	44	2.79669
44					135	599.965	45	970.397					135	3.25537	45	3.56232					135	3.96064	45	4.0001					135	3.12552	45	2.84608
45					138	615.914	46	1005.05					138	3.31737	46	3.64536					138	4.0352	46	4.07896					138	3.1273	46	2.98412
46					141	631.724	47	1039.33					141	3.37899	47	3.71148					141	4.10075	47	4.15211					141	3.1673	47	3.04085
47					144	649.261	48	1073.56					144	3.4564	48	3.77945					144	4.14041	48	4.22565					144	3.25349	48	3.09829
48					147	665.038	49	1107.89					147	3.51715	49	3.84818					147	4.21216	49	4.29853					147	3.31533	49	3.152
49					150	680.256	50	1142.36					150	3.57638	50	3.91822					150	4.28294	50	4.37039					150	3.32227	50	3.23998
50					153	695.376	51	1176.62					153	3.63487	51	3.98905					153	4.34442	51	4.44034					153	3.36002	51	3.36627
51					156	712.548	52	1210.22					156	3.71084	52	4.06022					156	4.37995	52	4.50746					156	3.43802	52	3.39863
52					159	727.554	53	1242.82					159	3.76686	53	4.13162					159	4.45226	53	4.5708					159	3.49039	53	3.42565
53					162	742.034	54	1274.43					162	3.82208	54	4.2033					162	4.52336	54	4.63163					162	3.48999	54	3.46992
54					165	755.825	55	1305.26					165	3.87617	55	4.27566					165	4.584	55	4.68915					165	3.52643	55	3.52954
55					168	771.312	56	1335.32					168	3.94912	56	4.34921					168	4.61397	56	4.74315					168	3.60776	56	3.6221
56							57	1364.45							57	4.42386							57	4.79151							57	3.685
57							58	1395.08							58	4.51252							58	4.83277							58	3.86347
58							59	1424.48							59	4.58681							59	4.88085							59	3.9336
59							60	1453.96							60	4.6623							60	4.9316							60	4.00292
60							61	1483.98							61	4.73887							61	4.98315							61	4.06898
61							62	1514.68							62	4.81652							62	5.03637							62	4.17229
62							63	1546.03							63	4.89444							63	5.09102							63	4.30273
63							64	1577.94							64	4.97165							64	5.14674							64	4.3479
64							65	1610.17							65	5.04968							65	5.20324							65	4.38393
65							66	1642.53							66	5.12812							66	5.26095							66	4.43998
66							67	1675.14							67	5.20801							67	5.31805							67	4.51201
67							68	1708.07							68	5.28929							68	5.37459							68	4.63172
68							69	1741.06							69	5.37203							69	5.42842							69	4.72295
69							70	1776.98							70	5.46991							70	5.46918							70	4.94207
70							71	1811.62							71	5.55469							71	5.52423							71	5.03614
71							72	1846.84							72	5.64201							72	5.5831							72	5.12062
72							73	1882.63							73	5.73161							73	5.64271							73	5.21022
73							74	1919.09							74	5.82288							74	5.70384							74	5.33314
74							75	1956							75	5.91552							75	5.76523							75	5.45272
75							76	1993.09							76	6.00858							76	5.82672							76	5.51653
76							77	2030.04							77	6.10256							77	5.88899							77	5.5422
77							78	2066.87							78	6.19653							78	5.9514							78	5.6142
78							79	2103.31							79	6.29114							79	6.01301							79	5.70365
79							80	2139.4							80	6.38627							80	6.07206							80	5.83427
80							81	2174.95							81	6.48236							81	6.12673							81	5.94447
81							82	2213.44							82	6.59198							82	6.16702							82	6.17338
82							83	2249.24							83	6.6867							83	6.22036							83	6.27644
83							84	2284.84							84	6.78204							84	6.27993							84	6.37263
84							85	2320.21							85	6.87745							85	6.34044							85	6.49041
85							86	2355.39							86	6.97194							86	6.40166							86	6.60371
86							87	2390.09							87	7.06419							87	6.46234							87	6.69835
87							88	2424.45							88	7.15464							88	6.52188							88	6.78677
88							89	2458.34							89	7.24399							89	6.58171							89	6.78933
89							90	2491.62							90	7.3319							90	6.64113							90	6.85012
90							91	2524.27							91	7.41912							91	6.69962							91	6.95445
91							92	2556.48							92	7.50658							92	6.75548							92	7.05705
92							93	2588.22							93	7.59467							93	6.80676							93	7.16069
93							94	2622.99							94	7.69799							94	6.83745							94	7.36318
94							95	2655.11							95	7.78688							95	6.88654							95	7.47235
95							96	2687.23							96	7.87746							96	6.9424							96	7.55793
96							97	2719.16							97	7.96867							97	6.99908							97	7.67684
97							98	2750.96							98	8.05918							98	7.05609							98	7.76097
98							99	2782.65							99	8.14801							99	7.11225							99	7.85664
99							100	2814.26							100	8.23501							100	7.16714							100	7.93892

## Sheet: panel b
	Z500			T850			T2M			U10			V10			Z850			T500			Q500			U500			V500
	Percentile	Pangu-Weather	Operational IFS	Percentile	Pangu-Weather	Operational IFS	Percentile	Pangu-Weather	Operational IFS	Percentile	Pangu-Weather	Operational IFS	Percentile	Pangu-Weather	Operational IFS	Percentile	Pangu-Weather	Operational IFS	Percentile	Pangu-Weather	Operational IFS	Percentile	Pangu-Weather	Operational IFS	Percentile	Pangu-Weather	Operational IFS	Percentile	Pangu-Weather	Operational IFS
0	0.9	57622.8	57617.7	0.9	291.694	291.934	0.9	299.896	300.035	0.9	7.42005	7.60521	0.9	5.98563	6.13228	0.9	15165	15159.6	0.9	268.37	268.153	0.9	2.48372	2.59193	0.9	22.7565	22.7661	0.9	10.503	10.6781
1	0.913149	57647	57642.8	0.913149	291.948	292.204	0.913149	300.121	300.29	0.913149	7.99624	8.19529	0.913149	6.36368	6.52621	0.913149	15205.3	15198.7	0.913149	268.514	268.304	0.913149	2.70897	2.79641	0.913149	23.9778	23.9828	0.913149	11.4338	11.6264
2	0.924569	57670.6	57667.4	0.924569	292.226	292.495	0.924569	300.331	300.524	0.924569	8.54448	8.75905	0.924569	6.73668	6.91342	0.924569	15244.5	15237.1	0.924569	268.647	268.444	0.924569	2.92397	2.98572	0.924569	25.1586	25.1613	0.924569	12.358	12.567
3	0.934487	57693.6	57691.5	0.934487	292.541	292.819	0.934487	300.53	300.745	0.934487	9.06448	9.29794	0.934487	7.10555	7.29576	0.934487	15282.9	15274.5	0.934487	268.773	268.577	0.934487	3.12726	3.16006	0.934487	26.3032	26.3056	0.934487	13.2772	13.501
4	0.943101	57716.2	57715.1	0.943101	292.901	293.182	0.943101	300.729	300.955	0.943101	9.55923	9.80975	0.943101	7.46932	7.67327	0.943101	15320.2	15311	0.943101	268.893	268.704	0.943101	3.31693	3.32067	0.943101	27.4169	27.4182	0.943101	14.1892	14.4258
5	0.950583	57738.3	57738.1	0.950583	293.306	293.588	0.950583	300.943	301.169	0.950583	10.0306	10.2979	0.950583	7.82782	8.04513	0.950583	15356.2	15346.5	0.950583	269.01	268.828	0.950583	3.49226	3.46841	0.950583	28.5028	28.5005	0.950583	15.0904	15.3474
6	0.957081	57760.1	57760.5	0.957081	293.752	294.036	0.957081	301.205	301.419	0.957081	10.4792	10.7636	0.957081	8.18025	8.41002	0.957081	15391.3	15380.9	0.957081	269.125	268.95	0.957081	3.65259	3.60449	0.957081	29.5628	29.5531	0.957081	15.9863	16.2614
7	0.962724	57781.5	57782	0.962724	294.239	294.518	0.962724	301.522	301.729	0.962724	10.9063	11.2081	0.962724	8.52656	8.76975	0.962724	15425.4	15414.3	0.962724	269.24	269.071	0.962724	3.79834	3.72991	0.962724	30.601	30.5834	0.962724	16.88	17.1727
8	0.967625	57802.3	57803	0.967625	294.753	295.025	0.967625	301.884	302.082	0.967625	11.3111	11.6322	0.967625	8.86765	9.12332	0.967625	15458.7	15446.8	0.967625	269.353	269.191	0.967625	3.93148	3.8462	0.967625	31.6149	31.5898	0.967625	17.7712	18.0731
9	0.971882	57822.7	57823.4	0.971882	295.283	295.548	0.971882	302.303	302.478	0.971882	11.6955	12.0371	0.971882	9.20334	9.47148	0.971882	15491.4	15478.6	0.971882	269.467	269.31	0.971882	4.05316	3.95407	0.971882	32.6037	32.5754	0.971882	18.658	18.9636
10	0.975579	57842.3	57843.2	0.975579	295.81	296.068	0.975579	302.773	302.919	0.975579	12.0624	12.4237	0.975579	9.53259	9.81326	0.975579	15523.4	15509.9	0.975579	269.58	269.428	0.975579	4.16485	4.05486	0.975579	33.5698	33.5383	0.975579	19.5352	19.8462
11	0.97879	57861.5	57862.3	0.97879	296.323	296.573	0.97879	303.273	303.387	0.97879	12.414	12.7937	0.97879	9.85604	10.1492	0.97879	15554.4	15540.6	0.97879	269.694	269.544	0.97879	4.26767	4.14974	0.97879	34.5141	34.4823	0.97879	20.4024	20.7213
12	0.981579	57880.2	57881.1	0.981579	296.815	297.059	0.981579	303.779	303.865	0.981579	12.7509	13.1476	0.981579	10.1749	10.48	0.981579	15585	15571	0.981579	269.805	269.661	0.981579	4.36401	4.23981	0.981579	35.4391	35.4074	0.981579	21.2616	21.5876
13	0.984001	57898.7	57899.5	0.984001	297.285	297.525	0.984001	304.267	304.336	0.984001	13.0746	13.487	0.984001	10.4888	10.8057	0.984001	15614.9	15600.8	0.984001	269.916	269.776	0.984001	4.45375	4.3262	0.984001	36.3407	36.3154	0.984001	22.114	22.4479
14	0.986105	57916.9	57917.5	0.986105	297.733	297.972	0.986105	304.728	304.788	0.986105	13.3828	13.8149	0.986105	10.7963	11.1246	0.986105	15644.3	15630.1	0.986105	270.025	269.89	0.986105	4.53857	4.40959	0.986105	37.2226	37.2069	0.986105	22.9596	23.2984
15	0.987932	57934.8	57935.3	0.987932	298.161	298.402	0.987932	305.158	305.21	0.987932	13.6777	14.1309	0.987932	11.0966	11.4382	0.987932	15672.9	15658.8	0.987932	270.133	270.001	0.987932	4.62054	4.49067	0.987932	38.0838	38.082	0.987932	23.7961	24.1475
16	0.989519	57952.4	57952.7	0.989519	298.57	298.811	0.989519	305.559	305.605	0.989519	13.9621	14.4365	0.989519	11.3906	11.7462	0.989519	15700.8	15686.9	0.989519	270.239	270.109	0.989519	4.701	4.57029	0.989519	38.9274	38.9363	0.989519	24.6217	24.9887
17	0.990897	57969.9	57969.7	0.990897	298.956	299.197	0.990897	305.942	305.981	0.990897	14.2357	14.7324	0.990897	11.678	12.0492	0.990897	15728	15714.4	0.990897	270.342	270.215	0.990897	4.7796	4.64828	0.990897	39.7569	39.773	0.990897	25.437	25.8141
18	0.992094	57987	57986.5	0.992094	299.321	299.559	0.992094	306.312	306.349	0.992094	14.5	15.0189	0.992094	11.9596	12.3467	0.992094	15754.5	15741.1	0.992094	270.442	270.319	0.992094	4.85496	4.72414	0.992094	40.5676	40.5888	0.992094	26.2383	26.6289
19	0.993134	58003.7	58003.1	0.993134	299.662	299.899	0.993134	306.675	306.715	0.993134	14.7563	15.2972	0.993134	12.2346	12.6388	0.993134	15780.5	15766.9	0.993134	270.54	270.42	0.993134	4.92618	4.79697	0.993134	41.3598	41.3867	0.993134	27.026	27.4305
20	0.994036	58019.9	58019.1	0.994036	299.982	300.215	0.994036	307.032	307.077	0.994036	15.0061	15.5682	0.994036	12.504	12.9245	0.994036	15805.9	15791.8	0.994036	270.637	270.519	0.994036	4.99348	4.86663	0.994036	42.1388	42.1685	0.994036	27.7927	28.2229
21	0.994821	58035.7	58034.6	0.994821	300.282	300.515	0.994821	307.383	307.435	0.994821	15.2489	15.8312	0.994821	12.7688	13.2048	0.994821	15830.4	15816.2	0.994821	270.732	270.615	0.994821	5.05733	4.93338	0.994821	42.9025	42.9397	0.994821	28.5425	29.0011
22	0.995502	58051.2	58049.7	0.995502	300.567	300.801	0.995502	307.721	307.781	0.995502	15.4844	16.0869	0.995502	13.028	13.4803	0.995502	15854.3	15839.8	0.995502	270.823	270.71	0.995502	5.11816	4.99769	0.995502	43.6437	43.6992	0.995502	29.285	29.7607
23	0.996093	58066.2	58064.2	0.996093	300.835	301.072	0.996093	308.047	308.114	0.996093	15.713	16.3361	0.996093	13.2814	13.7509	0.996093	15877.2	15862.6	0.996093	270.913	270.804	0.996093	5.17616	5.05959	0.996093	44.3709	44.445	0.996093	30.0144	30.5054
24	0.996607	58080.7	58078.3	0.996607	301.088	301.332	0.996607	308.356	308.436	0.996607	15.9346	16.5794	0.996607	13.5302	14.0163	0.996607	15899.2	15884.6	0.996607	271	270.897	0.996607	5.23119	5.11893	0.996607	45.0856	45.1743	0.996607	30.734	31.2372
25	0.997053	58094.7	58091.6	0.997053	301.329	301.579	0.997053	308.647	308.743	0.997053	16.1501	16.8168	0.997053	13.7745	14.276	0.997053	15920.1	15905.7	0.997053	271.088	270.99	0.997053	5.28307	5.17618	0.997053	45.7835	45.8883	0.997053	31.4389	31.9585
26	0.99744	58108.1	58104.3	0.99744	301.555	301.814	0.99744	308.923	309.036	0.99744	16.3626	17.0497	0.99744	14.014	14.5308	0.99744	15939.9	15925.7	0.99744	271.175	271.083	0.99744	5.33247	5.2311	0.99744	46.4618	46.5854	0.99744	32.1303	32.6691
27	0.997777	58120.7	58116.6	0.997777	301.767	302.036	0.997777	309.183	309.316	0.997777	16.5691	17.2781	0.997777	14.2485	14.7791	0.997777	15958.5	15944.3	0.997777	271.262	271.178	0.997777	5.38012	5.28435	0.997777	47.1214	47.264	0.997777	32.8127	33.3725
28	0.998069	58132.5	58128.2	0.998069	301.963	302.242	0.998069	309.429	309.58	0.998069	16.7704	17.5013	0.998069	14.4772	15.0222	0.998069	15976.2	15961.6	0.998069	271.35	271.274	0.998069	5.42604	5.33566	0.998069	47.7641	47.9302	0.998069	33.4849	34.0656
29	0.998323	58143.4	58139.1	0.998323	302.144	302.436	0.998323	309.662	309.832	0.998323	16.9659	17.7214	0.998323	14.7015	15.2614	0.998323	15992.5	15977.5	0.998323	271.437	271.368	0.998323	5.47074	5.38539	0.998323	48.392	48.5782	0.998323	34.1431	34.7491
30	0.998544	58153.5	58149.1	0.998544	302.314	302.619	0.998544	309.881	310.07	0.998544	17.157	17.9376	0.998544	14.9213	15.497	0.998544	16007.6	15992.3	0.998544	271.523	271.462	0.998544	5.51365	5.43376	0.998544	49.003	49.2096	0.998544	34.7934	35.4199
31	0.998735	58162.9	58158.3	0.998735	302.473	302.796	0.998735	310.088	310.296	0.998735	17.3466	18.1492	0.998735	15.1359	15.7293	0.998735	16021.3	16005.8	0.998735	271.607	271.556	0.998735	5.55509	5.48103	0.998735	49.6016	49.8291	0.998735	35.4309	36.0697
32	0.998901	58171.6	58166.7	0.998901	302.624	302.968	0.998901	310.285	310.511	0.998901	17.5295	18.3569	0.998901	15.3468	15.9573	0.998901	16033.8	16018.3	0.998901	271.689	271.65	0.998901	5.5951	5.52737	0.998901	50.1867	50.4314	0.998901	36.054	36.7068
33	0.999046	58179.7	58174.5	0.999046	302.767	303.133	0.999046	310.471	310.715	0.999046	17.7068	18.5606	0.999046	15.5542	16.1825	0.999046	16045.2	16029.7	0.999046	271.77	271.743	0.999046	5.63342	5.57205	0.999046	50.751	51.0192	0.999046	36.6573	37.3278
34	0.999171	58187	58181.7	0.999171	302.904	303.292	0.999171	310.649	310.908	0.999171	17.8797	18.7587	0.999171	15.7586	16.4038	0.999171	16055.4	16040.2	0.999171	271.853	271.835	0.999171	5.67014	5.61556	0.999171	51.2891	51.5788	0.999171	37.2453	37.9292
35	0.99928	58193.7	58188.2	0.99928	303.033	303.443	0.99928	310.818	311.089	0.99928	18.0481	18.9516	0.99928	15.9604	16.6212	0.99928	16064.6	16049.9	0.99928	271.937	271.925	0.99928	5.70512	5.65769	0.99928	51.808	52.1243	0.99928	37.8152	38.5156
36	0.999375	58199.7	58194.2	0.999375	303.155	303.587	0.999375	310.98	311.264	0.999375	18.2125	19.1409	0.999375	16.1578	16.8362	0.999375	16072.9	16058.9	0.999375	272.02	272.015	0.999375	5.73867	5.69886	0.999375	52.3065	52.6497	0.999375	38.3654	39.0869
37	0.999457	58205.2	58199.6	0.999457	303.271	303.725	0.999457	311.138	311.432	0.999457	18.373	19.3267	0.999457	16.3519	17.0518	0.999457	16080.4	16067.2	0.999457	272.102	272.102	0.999457	5.77048	5.73815	0.999457	52.7822	53.1657	0.999457	38.8945	39.6424
38	0.999529	58210.2	58204.5	0.999529	303.379	303.854	0.999529	311.292	311.594	0.999529	18.5289	19.5098	0.999529	16.5461	17.2662	0.999529	16087.2	16075	0.999529	272.183	272.185	0.999529	5.80072	5.77662	0.999529	53.2355	53.6541	0.999529	39.4011	40.1791
39	0.999591	58214.6	58208.9	0.999591	303.483	303.978	0.999591	311.443	311.754	0.999591	18.6781	19.6893	0.999591	16.7372	17.4801	0.999591	16093.3	16082	0.999591	272.261	272.268	0.999591	5.82953	5.81411	0.999591	53.6692	54.1245	0.999591	39.8968	40.7077
40	0.999644	58218.6	58212.9	0.999644	303.58	304.095	0.999644	311.594	311.912	0.999644	18.8229	19.866	0.999644	16.9253	17.6922	0.999644	16098.9	16088.7	0.999644	272.338	272.348	0.999644	5.85767	5.84989	0.999644	54.0751	54.5665	0.999644	40.3698	41.2182
41	0.999691	58222.1	58216.5	0.999691	303.672	304.206	0.999691	311.742	312.064	0.999691	18.9633	20.0385	0.999691	17.1054	17.9031	0.999691	16104	16095.4	0.999691	272.411	272.425	0.999691	5.88526	5.88445	0.999691	54.4538	54.9933	0.999691	40.8242	41.7075
42	0.999732	58225.2	58219.6	0.999732	303.76	304.311	0.999732	311.888	312.215	0.999732	19.0964	20.2062	0.999732	17.2837	18.1109	0.999732	16108.6	16101.9	0.999732	272.482	272.499	0.999732	5.91194	5.91825	0.999732	54.8124	55.3973	0.999732	41.2486	42.1704
43	0.999767	58228	58222.4	0.999767	303.845	304.412	0.999767	312.031	312.364	0.999767	19.2249	20.3713	0.999767	17.4596	18.3159	0.999767	16112.7	16108.4	0.999767	272.551	272.571	0.999767	5.93852	5.95142	0.999767	55.1504	55.7845	0.999767	41.6519	42.6132
44	0.999798	58230.5	58225	0.999798	303.924	304.51	0.999798	312.17	312.507	0.999798	19.3458	20.5365	0.999798	17.6333	18.5183	0.999798	16116.6	16114.6	0.999798	272.615	272.639	0.999798	5.96469	5.98332	0.999798	55.467	56.1521	0.999798	42.0361	43.0312
45	0.999824	58232.8	58227.3	0.999824	303.999	304.605	0.999824	312.303	312.646	0.999824	19.4621	20.6978	0.999824	17.8023	18.7203	0.999824	16120.1	16120.5	0.999824	272.676	272.705	0.999824	5.99077	6.01527	0.999824	55.7605	56.5015	0.999824	42.3933	43.4239
46	0.999847	58234.7	58229.3	0.999847	304.072	304.696	0.999847	312.43	312.777	0.999847	19.5752	20.8579	0.999847	17.9679	18.9234	0.999847	16123.3	16126.2	0.999847	272.733	272.769	0.999847	6.01639	6.0472	0.999847	56.032	56.8199	0.999847	42.7321	43.8019
47	0.999867	58236.5	58231.2	0.999867	304.142	304.784	0.999867	312.551	312.905	0.999867	19.6804	21.0189	0.999867	18.1301	19.1232	0.999867	16126.1	16131.8	0.999867	272.787	272.831	0.999867	6.04182	6.07844	0.999867	56.2838	57.1248	0.999867	43.0408	44.1544
48	0.999885	58238	58232.8	0.999885	304.207	304.869	0.999885	312.666	313.025	0.999885	19.7817	21.1752	0.999885	18.2873	19.3143	0.999885	16128.8	16137.3	0.999885	272.837	272.893	0.999885	6.06712	6.10878	0.999885	56.5135	57.4125	0.999885	43.3262	44.4822
49	0.9999	58239.4	58234.3	0.9999	304.271	304.952	0.9999	312.776	313.143	0.9999	19.8772	21.3286	0.9999	18.4381	19.5067	0.9999	16131.2	16142.8	0.9999	272.886	272.952	0.9999	6.09224	6.13883	0.9999	56.7261	57.68	0.9999	43.5946	44.7887
