# Supplementary material for: Accurate medium-range global weather forecasting with 3D neural networks
Source: Nature. 2023 Jul 5;619(7970):533–8. doi: 10.1038/s41586-023-06185-3 (PMC10356604; doi:10.1038/s41586-023-06185-3)
Supplement: Supplementary file 11 — Source Data Extended Data Fig. 8 [file 41586_2023_6185_MOESM11_ESM.xlsx]

## Sheet: panel a
	Track forecast for hurricane Michael from 2018-10-08 00UTC						Track forecast for typhoon Ma-on from 2022-08-22 12UTC
	Pangu-Weather forecast		ECMWF HRES forecast		Ground-Truth		Pangu-Weather forecast		ECMWF HRES forecast		Ground-Truth
	longitude	latitude	longitude	latitude	longitude	latitude	longitude	latitude	longitude	latitude	longitude	latitude
0	-85.5	19.7	-85.5	19.7	-85.5	19.7	123.2	16.2	123.2	16.2	123.2	16.2
1	-85.5	20.45	-85.6	19.9	-85.4	20.2	123.2	16.95	123.3	16.4	122.7	16.6
2	-85.25	21.2	-85.2	20.7	-85.1	20.9	122.95	17.45	122.9	17.4	122.6	17
3	-85.25	21.95	-85.6	21.6	-85.1	21.7	122.2	18.2	121.9	18.3	121.7	17.7
4	-85	22.7	-85.8	22.1	-85.2	22.7	120.7	18.95	120.9	18.9	120.4	18.6
5	-85.75	23.45	-86.4	23	-85.8	23.7	119.45	19.2	119.4	19.1	118.8	19.1
6	-86	24.2	-86.5	23.9	-86.2	24.6	118.2	19.45	118.1	19.5	117.4	19.3
7	-86.25	25.2	-86.9	24.7	-86.4	25.6	116.95	19.95	117.4	20.1	116.8	19.7
8	-86.25	26.2	-87	25.4	-86.5	26.6	115.45	20.2	116	20.7	115.3	20.3
9	-86.75	27.2	-87.1	26.2	-86.6	27.7	114.2	20.7	114.5	21.4	113.6	20.4
10	-86.5	28.7	-87	27	-86.3	29	112.2	21.2	113.2	22.3	111.7	21.1
11	-86	29.7	-86.7	27.8	-85.4	30.2	110.45	21.45	111.7	22.8	110.1	21.8
12	-85	31.2	-86.3	28.5	-84.5	31.5	108.2	21.7	110.1	23.5	108.2	21.8
13	-84.25	32.2	-85.9	29.1	-83.2	32.8
14	-82.75	33.7	-85.1	29.8	-81.7	34.1
15	-81	35.45	-84.4	30.5	-80	35.6
16	-77.75	36.7	-83.3	31.1	-77.7	36.5
17	-75.25	38.2	-82.2	31.8	-75	37.3
18	-71.25	39.2	-80.5	32.8	-70.6	39.1
19	-66.75	40.95	-78.9	33.7	-66.1	41.1

## Sheet: panel b
	Track forecast from 2018-09-29 12UTC						Track forecast from 2018-09-30 00UTC						Track forecast from 2018-09-30 12UTC						Track forecast from 2018-10-01 00UTC						Track forecast from 2018-10-01 12UTC						Track forecast from 2018-10-02 00UTC
	Pangu-Weather forecast		ECMWF HRES forecast		Ground-Truth		Pangu-Weather forecast		ECMWF HRES forecast		Ground-Truth		Pangu-Weather forecast		ECMWF HRES forecast		Ground-Truth		Pangu-Weather forecast		ECMWF HRES forecast		Ground-Truth		Pangu-Weather forecast		ECMWF HRES forecast		Ground-Truth		Pangu-Weather forecast		ECMWF HRES forecast		Ground-Truth
	longitude	latitude	longitude	latitude	longitude	latitude	longitude	latitude	longitude	latitude	longitude	latitude	longitude	latitude	longitude	latitude	longitude	latitude	longitude	latitude	longitude	latitude	longitude	latitude	longitude	latitude	longitude	latitude	longitude	latitude	longitude	latitude	longitude	latitude	longitude	latitude
0	141.175	12.725	141.175	12.725	141.175	12.725	138.85	13.65	138.85	13.65	138.85	13.65	137.25	14.95	137.25	14.95	137.25	14.95	135.85	15.6	135.85	15.6	135.85	15.6	134.4	16.8	134.4	16.8	134.4	16.8	132.7	17.625	132.7	17.625	132.7	17.625
1	139.675	13.475	139.5	13.1	139.725	13.125	138.1	14.4	137.5	14.4	138	14.45	136.5	15.2	136.4	15.1	136.45	15.4	135.1	16.1	135.2	16.1	135.2	16.1	133.9	17.3	133.5	17.1	133.6	17.25	132.2	18.375	131.9	18.1	132.025	18.175
2	138.675	14.225	138.8	13.8	138.85	13.65	137.35	14.9	137.1	14.7	137.25	14.95	136	15.7	135.7	15.5	135.85	15.6	134.6	16.6	134.3	16.7	134.4	16.8	132.9	18.05	132.8	17.6	132.7	17.625	131.45	18.875	131.1	18.7	131.225	18.875
3	138.175	14.475	138	14.3	138	14.45	136.85	15.15	136.6	14.8	136.45	15.4	135	16.45	135.1	16.2	135.2	16.1	134.1	17.1	133.5	17.1	133.6	17.25	132.15	18.3	131.9	18.3	132.025	18.175	130.7	19.125	130.3	19.5	130.375	19.525
4	137.925	15.225	137.3	14.5	137.25	14.95	136.1	15.65	135.9	15.8	135.85	15.6	134.75	17.2	134.2	16.7	134.4	16.8	132.85	17.6	132.9	17.7	132.7	17.625	131.15	18.8	131	18.8	131.225	18.875	129.95	20.125	129.5	20.3	129.725	20.1
5	137.175	15.225	137	15.5	136.45	15.4	135.35	16.15	135.4	16.2	135.2	16.1	134	17.45	133.5	17.2	133.6	17.25	132.1	18.35	132.1	18.3	132.025	18.175	130.15	19.3	130.2	19.5	130.375	19.525	129.2	21.125	129	20.8	129.175	20.825
6	136.425	16.225	136.1	16	135.85	15.6	134.6	16.9	134.6	17	134.4	16.8	132.75	18.2	132.8	17.8	132.7	17.625	131.6	19.1	131.4	18.8	131.225	18.875	130.15	20.05	129.5	20.2	129.725	20.1	128.45	21.375	128.2	21.3	128.75	21.6
7	135.925	16.725	135.5	16.4	135.2	16.1	134.1	17.15	133.8	17.3	133.6	17.25	132	18.7	132	18.3	132.025	18.175	130.85	19.35	130.5	19.6	130.375	19.525	129.15	20.3	128.7	20.8	129.175	20.825	127.95	22.125	127.6	22	128.1	22.475
8	135.175	17.225	134.6	16.7	134.4	16.8	132.85	17.4	133	17.8	132.7	17.625	131.75	19.2	131.3	19.1	131.225	18.875	129.85	20.1	129.5	20.1	129.725	20.1	128.15	21.05	128.1	21.3	128.75	21.6	127.2	23.125	127.1	22.6	127.65	23.225
9	134.175	17.475	133.9	17.3	133.6	17.25	132.1	18.15	132.2	18.7	132.025	18.175	130.75	19.7	130.3	19.7	130.375	19.525	129.1	21.1	129	20.6	129.175	20.825	127.65	22.05	127.5	21.9	128.1	22.475	126.95	24.125	126.4	23.3	127.1	24.375
10	133.675	18.225	133.1	17.6	132.7	17.625	131.6	18.9	131.3	19.1	131.225	18.875	130	20.2	129.5	20.2	129.725	20.1	128.85	21.35	128.3	21	128.75	21.6	126.9	22.55	126.8	22.5	127.65	23.225	126.2	25.125	126.2	24	126.65	25.425
11	132.425	18.975	132.2	18.2	132.025	18.175	130.85	19.4	130.4	19.7	130.375	19.525	129	20.95	128.8	20.8	129.175	20.825	128.1	22.1	127.6	21.6	128.1	22.475	126.15	23.3	126.2	23.1	127.1	24.375	126.2	26.125	125.6	24.9	126.075	26.725
12	132.175	19.225	131.1	18.9	131.225	18.875	129.85	20.15	129.7	20	129.725	20.1	128.75	21.95	128.1	21.1	128.75	21.6	127.85	23.1	127.1	22.1	127.65	23.225	126.15	24.3	125.5	23.7	126.65	25.425	125.95	27.125	125.4	25.8	125.8	27.95
13	130.925	19.975	130.2	19.3	130.375	19.525	129.1	21.15	129	20.7	129.175	20.825	128	22.95	127.3	21.6	128.1	22.475	127.1	24.1	126.3	22.7	127.1	24.375	125.65	25.05	125	24.4	126.075	26.725	125.7	28.125	125.1	27.1	125.825	29.45
14	130.175	20.475	129.4	19.7	129.725	20.1	128.85	21.4	128.6	20.9	128.75	21.6	127.75	23.45	126.8	21.9	127.65	23.225	126.6	25.1	125.7	23.3	126.65	25.425	124.9	26.05	124.4	25.4	125.8	27.95	125.45	29.625	125	28.4	125.975	31.375
15	129.675	21.225	128.6	20.2	129.175	20.825	128.1	22.15	127.8	21.5	128.1	22.475	127	24.7	126.3	22.6	127.1	24.375	126.1	26.1	125	23.9	126.075	26.725	124.65	27.55	124.1	26.3	125.825	29.45	125.7	31.125	124.6	29.9	126.575	32.825
16	129.175	22.225	127.8	20.5	128.75	21.6	127.6	23.4	127.4	21.9	127.65	23.225	127	25.2	125.5	22.9	126.65	25.425	126.1	27.6	124.4	24.5	125.8	27.95	125.15	28.8	123.4	27.1	125.975	31.375	126.45	32.625	125	31.2	128.25	34.775
17	128.175	23.225	127.1	20.7	128.1	22.475	127.1	24.15	126.6	22.5	127.1	24.375	126	26.95	124.9	23.5	126.075	26.725	126.1	29.1	124	25.2	125.825	29.45	124.9	30.05	123	27.8	126.575	32.825	127.95	34.125	125.5	32.6	130.4	37.075
18	128.175	24.225	126.3	21	127.65	23.225	126.6	25.4	125.8	23	126.65	25.425	126	28.2	124.3	24.2	125.8	27.95	126.6	30.85	123.1	26	125.975	31.375	125.4	31.8	122.9	28.7	128.25	34.775	129.95	35.625	126.7	33.9	133.407	38.7533
19	127.175	25.225	125.6	21.4	127.1	24.375	126.1	26.15	125.1	23.8	126.075	26.725	126	29.7	123.7	24.9	125.825	29.45	127.35	32.85	122.2	26.7	126.575	32.825	126.15	33.05	123	29.9	130.4	37.075
20	127.175	26.225	125.1	21.6	126.65	25.425	126.1	27.9	124.9	24.7	125.8	27.95	126.75	31.2	122.9	25.4	125.975	31.375	128.85	34.1	121.8	27.2	128.25	34.775	127.9	34.05	123.4	30.8	133.407	38.7533
21	126.425	27.225	124.3	22.2	126.075	26.725	126.1	29.15	124.3	25.3	125.825	29.45	127.75	32.7	122	26.1	126.575	32.825	131.35	36.35	121.5	27.8	130.4	37.075
22	126.675	28.975	123.9	22.8	125.8	27.95	126.1	31.15	123.3	26.2	125.975	31.375	128.75	34.7	121	26.2	128.25	34.775	134.85	38.35	121.4	28.4	133.407	38.7533
23	126.925	30.975	122.9	23.4	125.825	29.45	126.6	32.9	123	27.3	126.575	32.825	131.25	37.2	120.5	26.7	130.4	37.075
24	127.925	32.225	121.8	24.1	125.975	31.375	128.35	34.4	122.4	27.8	128.25	34.775	134.75	39.2	120	27	133.407	38.7533
25	128.925	35.225	120.5	23.9	126.575	32.825	130.6	36.9	122.1	28.4	130.4	37.075
26	130.925	38.225	120.3	24.5	128.25	34.775	133.6	38.65	122.2	28.9	133.407	38.7533
27	133.925	40.975	119.7	25.2	130.4	37.075
28	136.925	43.725	119.3	25.5	133.407	38.7533
